# Supplementary material for: 6,6′-Dihydr­oxy-3,3′-dithio­dibenzoic acid
Source: Acta Crystallogr Sect E Struct Rep Online. 2009 Jun 27;65(Pt 7):o1701. doi: 10.1107/S1600536809023757 (PMC2969348; doi:10.1107/S1600536809023757)
Supplement: Supplementary file 1 [file e-65-o1701-sup1.cif]

##############################################################################
###                                                                        ###
###        Electronic paper (Acta Crystallographica Section E)             ###
###                                                                        ###
##############################################################################
#                                                                            #
# This CIF contains the data in a paper accepted for publication in Acta     #
# Crystallographica Section E. It conforms to the requirements of Notes      #
# for Authors for Section E, and has been peer reviewed under the auspices   #
# of the IUCr Commission on Journals.                                        #
#                                                                            #
# Full details of the Crystallographic Information File format               #
# are given in the paper "The Crystallographic Information File (CIF):       #
# a New Standard Archive File for Crystallography" by S. R. Hall, F. H.      #
# Allen and I. D. Brown [Acta Cryst. (1991), A47, 655-685].                  #
#                                                                            #
# The current version of the core CIF dictionary is obtainable from          #
# ftp://ftp.iucr.org/pub/cif_core.dic. The current version number is 2.4.    #
#                                                                            #
# Software is freely available for graphical display of the structure(s) in  #
# this CIF.  For information consult the CIF home page http://www.iucr.org/  #
# cif/home.html                                                              #
#                                                                            #
# This file may be used for bona fide research purposes within the           #
# scientific community so long as proper attribution is given to the journal # 
# article from which it was obtained.                                        #
#                                                                            #
##############################################################################
                                             
data_I
_audit_creation_method     SHELXL-97
_chemical_name_systematic
;
6,6'-Dihydroxy-3,3'-dithiodibenzoic acid
;
_chemical_name_common     '5,5'-dithiodisalicylic acid'
_chemical_formula_moiety     'C14 H10 O6 S2'
_chemical_formula_sum     'C14 H10 O6 S2'
_chemical_formula_iupac     'C14 H10 O6 S2'
_chemical_formula_weight     338.34
_chemical_melting_point     523
_symmetry_cell_setting     Orthorhombic
_symmetry_space_group_name_H-M     'P 21 21 21'
_symmetry_space_group_name_Hall     'P 2ac 2ab'
loop_
    _symmetry_equiv_pos_as_xyz
    'x, y, z'
    '-x+1/2, -y, z+1/2'
    '-x, y+1/2, -z+1/2'
    'x+1/2, -y+1/2, -z'
_cell_length_a     5.3065(6)
_cell_length_b     11.1657(13)
_cell_length_c     23.906(2)
_cell_angle_alpha     90.00
_cell_angle_beta     90.00
_cell_angle_gamma     90.00
_cell_volume     1416.5(3)
_cell_formula_units_Z     4
_cell_measurement_reflns_used     2489
_cell_measurement_theta_min     2.498
_cell_measurement_theta_max     25.478
_cell_measurement_temperature     298(2)
_exptl_crystal_description     needle
_exptl_crystal_colour     yellow
_exptl_crystal_size_max     0.24
_exptl_crystal_size_mid     0.15
_exptl_crystal_size_min     0.14
_exptl_crystal_density_diffrn     1.587
_exptl_crystal_density_meas     ?
_exptl_crystal_density_method     'not measured'
_exptl_crystal_F_000     696
_exptl_absorpt_coefficient_mu     0.403
_exptl_absorpt_correction_type     multi-scan
_exptl_absorpt_process_details     '(SADABS; Sheldrick, 1996)'
_exptl_absorpt_correction_T_min     0.9095
_exptl_absorpt_correction_T_max     0.9458
_exptl_special_details
;
;
_diffrn_ambient_temperature     298(2)
_diffrn_radiation_type     MoK\a
_diffrn_radiation_wavelength     0.71073
_diffrn_radiation_source     'fine-focus sealed tube'
_diffrn_radiation_monochromator     graphite
_diffrn_measurement_device_type     'Bruker SMART area-detector'
_diffrn_measurement_method     '\f and \w'
_diffrn_detector_area_resol_mean     ?
_diffrn_reflns_number     6436
_diffrn_reflns_av_R_equivalents     0.0428
_diffrn_reflns_av_sigmaI/netI     0.0516
_diffrn_reflns_theta_min     1.70
_diffrn_reflns_theta_max     25.01
_diffrn_reflns_theta_full     25.01
_diffrn_measured_fraction_theta_max     1.000
_diffrn_measured_fraction_theta_full     1.000
_diffrn_reflns_limit_h_min     -6
_diffrn_reflns_limit_h_max     6
_diffrn_reflns_limit_k_min     -13
_diffrn_reflns_limit_k_max     13
_diffrn_reflns_limit_l_min     -28
_diffrn_reflns_limit_l_max     12
_diffrn_standards_number     0
_diffrn_standards_interval_count     100
_diffrn_standards_interval_time     ?
_diffrn_standards_decay_%     0
_refine_special_details
;
Refinement of <i>F</i>^2^ against ALL reflections. The weighted <i>R</i>-factor
<i>wR</i> and goodness of fit <i>S</i> are based on <i>F</i>^2^, conventional
<i>R</i>-factors <i>R</i> are based on <i>F</i>, with <i>F</i> set to zero for
negative <i>F</i>^2^. The threshold expression of <i>F</i>^2^ >
\s(<i>F</i>^2^) is used only for calculating <i>R</i>-factors(gt) <i>etc</i>.
and is not relevant to the choice of reflections for refinement.
<i>R</i>-factors based on <i>F</i>^2^ are statistically about twice as large
as those based on <i>F</i>, and <i>R</i>- factors based on ALL data will be
even larger.
;
_reflns_number_total     2502
_reflns_number_gt     2060
_reflns_threshold_expression     I>2\s(I)
_refine_ls_structure_factor_coef     Fsqd
_refine_ls_matrix_type     full
_refine_ls_R_factor_all     0.0591
_refine_ls_R_factor_gt     0.0448
_refine_ls_wR_factor_gt     0.0959
_refine_ls_wR_factor_ref     0.1027
_refine_ls_goodness_of_fit_ref     1.087
_refine_ls_restrained_S_all     1.086
_refine_ls_number_reflns     2502
_refine_ls_number_parameters     211
_refine_ls_number_restraints     4
_refine_ls_hydrogen_treatment     mixed
_refine_ls_weighting_scheme     calc
_refine_ls_weighting_details
         'calc w=1/[\s^2^(Fo^2^)+(0.0345P)^2^+0.9484P] where P=(Fo^2^+2Fc^2^)/3'
_atom_sites_solution_hydrogens     geom
_atom_sites_solution_primary     direct
_atom_sites_solution_secondary     difmap
_refine_ls_shift/su_max     0.000
_refine_ls_shift/su_mean     0.000
_refine_diff_density_max     0.401
_refine_diff_density_min     -0.282
_refine_ls_extinction_method     none
_refine_ls_extinction_coef     ?
_refine_ls_abs_structure_details     'Flack (1983), 1007 Friedel pairs'
_refine_ls_abs_structure_Flack     0.49(13)
loop_
    _atom_type_symbol
    _atom_type_description
    _atom_type_scat_dispersion_real
    _atom_type_scat_dispersion_imag
    _atom_type_scat_source
    'C' 'C' 0.0033 0.0016
                         'International Tables Vol C Tables 4.2.6.8 and 6.1.1.4'
    'H' 'H' 0.0000 0.0000
                         'International Tables Vol C Tables 4.2.6.8 and 6.1.1.4'
    'O' 'O' 0.0106 0.0060
                         'International Tables Vol C Tables 4.2.6.8 and 6.1.1.4'
    'S' 'S' 0.1246 0.1234
                         'International Tables Vol C Tables 4.2.6.8 and 6.1.1.4'
_computing_data_collection     'SMART (Bruker, 2004)'
_computing_cell_refinement     'SAINT (Bruker, 2004)'
_computing_data_reduction     'SAINT (Bruker, 2004)'
_computing_structure_solution     'SHELXS97 (Sheldrick, 2008)'
_computing_structure_refinement     'SHELXL97 (Sheldrick, 2008)'
_computing_molecular_graphics     'SHELXTL (Sheldrick, 2008)'
_computing_publication_material     'SHELXTL (Sheldrick, 2008)'
loop_
    _atom_site_type_symbol
    _atom_site_label
    _atom_site_fract_x
    _atom_site_fract_y
    _atom_site_fract_z
    _atom_site_U_iso_or_equiv
    _atom_site_adp_type
    _atom_site_calc_flag
    _atom_site_refinement_flags
    _atom_site_occupancy
    _atom_site_disorder_assembly
    _atom_site_disorder_group
    O O1 -0.4934(6) 0.8216(2) 0.21892(11) 0.0439(7) Uani d . 1 . .
    O O2 -0.6036(6) 0.6399(3) 0.18732(11) 0.0439(8) Uani d D 1 . .
    H H2 -0.717(6) 0.643(4) 0.2123(14) 0.066 Uiso d D 1 . .
    O O3 -0.1299(6) 0.9391(3) 0.16941(13) 0.0519(8) Uani d D 1 . .
    H H3 -0.254(6) 0.934(5) 0.1911(17) 0.078 Uiso d D 1 . .
    O O4 -0.1551(7) 0.3528(3) 0.20456(12) 0.0505(8) Uani d D 1 . .
    H H4 -0.269(7) 0.338(4) 0.2286(15) 0.076 Uiso d D 1 . .
    O O5 -0.0215(6) 0.1743(3) 0.23556(11) 0.0438(7) Uani d . 1 . .
    O O6 0.3765(6) 0.0759(3) 0.18767(12) 0.0503(8) Uani d D 1 . .
    H H6 0.252(6) 0.080(5) 0.2099(17) 0.075 Uiso d D 1 . .
    S S1 -0.0244(2) 0.52404(9) 0.01641(4) 0.0370(3) Uani d . 1 . .
    S S2 0.34345(19) 0.46809(9) 0.01989(4) 0.0360(2) Uani d . 1 . .
    C C1 -0.4622(8) 0.7376(4) 0.18627(14) 0.0343(9) Uani d . 1 . .
    C C2 -0.2645(7) 0.7386(3) 0.14288(15) 0.0303(9) Uani d . 1 . .
    C C3 -0.1095(8) 0.8396(3) 0.13723(15) 0.0360(10) Uani d . 1 . .
    C C4 0.0804(8) 0.8402(4) 0.09698(16) 0.0391(10) Uani d . 1 . .
    H H4A 0.1880 0.9057 0.0942 0.047 Uiso calc R 1 . .
    C C5 0.1095(8) 0.7447(3) 0.06154(16) 0.0391(10) Uani d . 1 . .
    H H5 0.2337 0.7470 0.0341 0.047 Uiso calc R 1 . .
    C C6 -0.0443(8) 0.6441(3) 0.06607(15) 0.0324(9) Uani d . 1 . .
    C C7 -0.2280(8) 0.6406(3) 0.10693(15) 0.0339(9) Uani d . 1 . .
    H H7 -0.3285 0.5729 0.1107 0.041 Uiso calc R 1 . .
    C C8 -0.0058(8) 0.2582(4) 0.20199(16) 0.0367(9) Uani d . 1 . .
    C C9 0.1795(7) 0.2604(3) 0.15645(15) 0.0314(9) Uani d . 1 . .
    C C10 0.3593(8) 0.1685(3) 0.15118(15) 0.0356(9) Uani d . 1 . .
    C C11 0.5317(8) 0.1726(3) 0.10729(16) 0.0404(10) Uani d . 1 . .
    H H11 0.6534 0.1130 0.1041 0.048 Uiso calc R 1 . .
    C C12 0.5236(8) 0.2640(3) 0.06854(16) 0.0387(9) Uani d . 1 . .
    H H12 0.6396 0.2651 0.0394 0.046 Uiso calc R 1 . .
    C C13 0.3440(8) 0.3550(3) 0.07246(14) 0.0312(9) Uani d . 1 . .
    C C14 0.1790(8) 0.3533(3) 0.11681(15) 0.0350(9) Uani d . 1 . .
    H H14 0.0637 0.4155 0.1207 0.042 Uiso calc R 1 . .
loop_
    _atom_site_aniso_label
    _atom_site_aniso_U_11
    _atom_site_aniso_U_22
    _atom_site_aniso_U_33
    _atom_site_aniso_U_12
    _atom_site_aniso_U_13
    _atom_site_aniso_U_23
    O1 0.0515(18) 0.0345(16) 0.0456(15) 0.0031(16) 0.0185(17) -0.0067(13)
    O2 0.047(2) 0.0394(16) 0.0449(16) -0.0082(15) 0.0179(15) -0.0035(14)
    O3 0.057(2) 0.0356(16) 0.063(2) -0.0068(15) 0.0226(17) -0.0158(15)
    O4 0.0540(19) 0.0474(18) 0.0502(18) 0.0124(17) 0.0237(16) 0.0074(15)
    O5 0.0474(18) 0.0416(17) 0.0423(16) 0.0038(16) 0.0113(16) 0.0068(13)
    O6 0.050(2) 0.0404(17) 0.0605(19) 0.0127(16) 0.0138(17) 0.0138(16)
    S1 0.0372(6) 0.0428(5) 0.0311(5) 0.0055(5) -0.0017(5) -0.0050(5)
    S2 0.0371(5) 0.0370(5) 0.0340(5) 0.0005(5) 0.0064(5) 0.0011(5)
    C1 0.034(2) 0.040(2) 0.0291(19) 0.005(2) 0.0003(19) 0.0052(18)
    C2 0.031(2) 0.0292(19) 0.031(2) 0.0008(18) -0.0014(18) 0.0029(17)
    C3 0.040(2) 0.032(2) 0.036(2) 0.0092(19) 0.002(2) -0.0012(18)
    C4 0.036(3) 0.033(2) 0.049(2) -0.0035(19) 0.006(2) 0.004(2)
    C5 0.044(3) 0.040(2) 0.033(2) 0.007(2) 0.009(2) 0.009(2)
    C6 0.036(2) 0.031(2) 0.0302(19) 0.0064(19) -0.0022(19) 0.0001(16)
    C7 0.039(2) 0.031(2) 0.032(2) 0.0007(19) -0.0032(19) 0.0034(17)
    C8 0.032(2) 0.038(2) 0.040(2) 0.003(2) -0.001(2) -0.0059(19)
    C9 0.031(2) 0.034(2) 0.0297(19) -0.0025(18) 0.0036(18) -0.0039(17)
    C10 0.041(2) 0.034(2) 0.032(2) 0.000(2) -0.002(2) -0.0023(17)
    C11 0.034(2) 0.034(2) 0.052(2) 0.011(2) 0.009(2) -0.0032(19)
    C12 0.033(2) 0.045(2) 0.038(2) 0.003(2) 0.008(2) -0.0022(19)
    C13 0.031(2) 0.033(2) 0.0293(19) -0.0027(19) 0.0005(19) -0.0065(17)
    C14 0.035(2) 0.035(2) 0.035(2) 0.0044(19) -0.0009(19) -0.0021(18)
_geom_special_details
;
All e.s.d.'s (except the e.s.d. in the dihedral angle between two l.s. planes)
are estimated using the full covariance matrix. The cell e.s.d.'s are taken
into account individually in the estimation of e.s.d.'s in distances, angles
and torsion angles; correlations between e.s.d.'s in cell parameters are only
used when they are defined by crystal symmetry. An approximate (isotropic)
treatment of cell e.s.d.'s is used for estimating e.s.d.'s involving l.s.
planes.
;
loop_
    _geom_bond_atom_site_label_1
    _geom_bond_atom_site_label_2
    _geom_bond_site_symmetry_2
    _geom_bond_distance
    _geom_bond_publ_flag
    O1 C1 . 1.231(4) ?
    O2 C1 . 1.324(5) ?
    O2 H2 . 0.848(10) ?
    O3 C3 . 1.356(5) ?
    O3 H3 . 0.842(10) ?
    O4 C8 . 1.322(5) ?
    O4 H4 . 0.848(10) ?
    O5 C8 . 1.236(5) ?
    O6 C10 . 1.356(4) ?
    O6 H6 . 0.849(10) ?
    S1 C6 . 1.793(4) yes
    S1 S2 . 2.0511(15) yes
    S2 C13 . 1.781(4) yes
    C1 C2 . 1.476(5) ?
    C2 C3 . 1.402(5) ?
    C2 C7 . 1.404(5) ?
    C3 C4 . 1.394(5) ?
    C4 C5 . 1.371(5) ?
    C4 H4A . 0.9300 ?
    C5 C6 . 1.393(5) ?
    C5 H5 . 0.9300 ?
    C6 C7 . 1.380(5) ?
    C7 H7 . 0.9300 ?
    C8 C9 . 1.467(5) ?
    C9 C14 . 1.405(5) ?
    C9 C10 . 1.407(6) ?
    C10 C11 . 1.393(5) ?
    C11 C12 . 1.380(5) ?
    C11 H11 . 0.9300 ?
    C12 C13 . 1.396(5) ?
    C12 H12 . 0.9300 ?
    C13 C14 . 1.375(5) ?
    C14 H14 . 0.9300 ?
loop_
    _geom_angle_atom_site_label_1
    _geom_angle_atom_site_label_2
    _geom_angle_atom_site_label_3
    _geom_angle_site_symmetry_1
    _geom_angle_site_symmetry_3
    _geom_angle
    _geom_angle_publ_flag
    C1 O2 H2 . . 113(3) ?
    C3 O3 H3 . . 111(4) ?
    C8 O4 H4 . . 108(4) ?
    C10 O6 H6 . . 108(4) ?
    C6 S1 S2 . . 104.89(14) yes
    C13 S2 S1 . . 104.24(14) yes
    O1 C1 O2 . . 122.6(4) ?
    O1 C1 C2 . . 122.4(4) ?
    O2 C1 C2 . . 115.0(3) ?
    C3 C2 C7 . . 119.1(3) ?
    C3 C2 C1 . . 119.4(3) ?
    C7 C2 C1 . . 121.5(3) ?
    O3 C3 C4 . . 116.4(4) ?
    O3 C3 C2 . . 123.9(4) ?
    C4 C3 C2 . . 119.6(4) ?
    C5 C4 C3 . . 120.3(4) ?
    C5 C4 H4A . . 119.9 ?
    C3 C4 H4A . . 119.9 ?
    C4 C5 C6 . . 120.9(4) ?
    C4 C5 H5 . . 119.6 ?
    C6 C5 H5 . . 119.6 ?
    C7 C6 C5 . . 119.4(3) ?
    C7 C6 S1 . . 119.3(3) ?
    C5 C6 S1 . . 121.1(3) ?
    C6 C7 C2 . . 120.6(4) ?
    C6 C7 H7 . . 119.7 ?
    C2 C7 H7 . . 119.7 ?
    O5 C8 O4 . . 122.4(4) ?
    O5 C8 C9 . . 122.7(4) ?
    O4 C8 C9 . . 115.0(4) ?
    C14 C9 C10 . . 118.6(3) ?
    C14 C9 C8 . . 120.8(4) ?
    C10 C9 C8 . . 120.6(3) ?
    O6 C10 C11 . . 117.7(4) ?
    O6 C10 C9 . . 123.0(3) ?
    C11 C10 C9 . . 119.3(4) ?
    C12 C11 C10 . . 120.6(4) ?
    C12 C11 H11 . . 119.7 ?
    C10 C11 H11 . . 119.7 ?
    C11 C12 C13 . . 121.0(4) ?
    C11 C12 H12 . . 119.5 ?
    C13 C12 H12 . . 119.5 ?
    C14 C13 C12 . . 118.4(4) ?
    C14 C13 S2 . . 123.6(3) ?
    C12 C13 S2 . . 118.0(3) ?
    C13 C14 C9 . . 121.9(4) ?
    C13 C14 H14 . . 119.0 ?
    C9 C14 H14 . . 119.0 ?
loop_
    _geom_torsion_atom_site_label_1
    _geom_torsion_atom_site_label_2
    _geom_torsion_atom_site_label_3
    _geom_torsion_atom_site_label_4
    _geom_torsion_site_symmetry_1
    _geom_torsion_site_symmetry_2
    _geom_torsion_site_symmetry_3
    _geom_torsion_site_symmetry_4
    _geom_torsion
    _geom_torsion_publ_flag
    C6 S1 S2 C13 . . . . 89.96(17) yes
    O1 C1 C2 C3 . . . . -1.7(5) ?
    O2 C1 C2 C3 . . . . 178.1(3) ?
    O1 C1 C2 C7 . . . . 178.4(4) ?
    O2 C1 C2 C7 . . . . -1.7(5) ?
    C7 C2 C3 O3 . . . . 179.5(3) ?
    C1 C2 C3 O3 . . . . -0.3(6) ?
    C7 C2 C3 C4 . . . . -1.3(6) ?
    C1 C2 C3 C4 . . . . 178.9(3) ?
    O3 C3 C4 C5 . . . . -178.1(4) ?
    C2 C3 C4 C5 . . . . 2.7(6) ?
    C3 C4 C5 C6 . . . . -1.9(6) ?
    C4 C5 C6 C7 . . . . -0.2(6) ?
    C4 C5 C6 S1 . . . . 174.9(3) ?
    S2 S1 C6 C7 . . . . -127.2(3) ?
    S2 S1 C6 C5 . . . . 57.7(3) ?
    C5 C6 C7 C2 . . . . 1.5(6) ?
    S1 C6 C7 C2 . . . . -173.7(3) ?
    C3 C2 C7 C6 . . . . -0.8(6) ?
    C1 C2 C7 C6 . . . . 179.0(3) ?
    O5 C8 C9 C14 . . . . 175.4(4) ?
    O4 C8 C9 C14 . . . . -4.7(5) ?
    O5 C8 C9 C10 . . . . -3.8(6) ?
    O4 C8 C9 C10 . . . . 176.1(4) ?
    C14 C9 C10 O6 . . . . 179.2(4) ?
    C8 C9 C10 O6 . . . . -1.6(6) ?
    C14 C9 C10 C11 . . . . 0.4(6) ?
    C8 C9 C10 C11 . . . . 179.5(4) ?
    O6 C10 C11 C12 . . . . 179.7(4) ?
    C9 C10 C11 C12 . . . . -1.4(6) ?
    C10 C11 C12 C13 . . . . 0.4(6) ?
    C11 C12 C13 C14 . . . . 1.8(6) ?
    C11 C12 C13 S2 . . . . -178.8(3) ?
    S1 S2 C13 C14 . . . . -29.0(3) ?
    S1 S2 C13 C12 . . . . 151.6(3) ?
    C12 C13 C14 C9 . . . . -2.9(6) ?
    S2 C13 C14 C9 . . . . 177.8(3) ?
    C10 C9 C14 C13 . . . . 1.8(6) ?
    C8 C9 C14 C13 . . . . -177.4(4) ?
loop_
    _geom_hbond_atom_site_label_D
    _geom_hbond_atom_site_label_H
    _geom_hbond_atom_site_label_A
    _geom_hbond_site_symmetry_A
    _geom_hbond_distance_DH
    _geom_hbond_distance_HA
    _geom_hbond_distance_DA
    _geom_hbond_angle_DHA
    _geom_hbond_publ_flag
    O2 H2 O5 3_455 0.85(3) 1.90(3) 2.739(4) 171(4) yes
    O3 H3 O1 . 0.84(4) 1.91(5) 2.616(4) 142(5) yes
    O3 H3 O6 1_465 0.84(4) 2.52(4) 3.063(5) 123(4) yes
    O4 H4 O1 3_445 0.85(4) 1.79(4) 2.636(4) 175(4) yes
    O6 H6 O5 . 0.85(4) 1.90(4) 2.642(4) 146(5) yes
data_global
_journal_date_recd_electronic     2009-06-14
_journal_date_accepted     2009-06-20
_journal_name_full     'Acta Crystallographica, Section E'
_journal_year     2009
_journal_volume     65
_journal_issue      7
_journal_page_first     o1701
_journal_page_last     o1701
_journal_paper_category     QO
_journal_coeditor_code     NG2599
_publ_contact_author_name     'Shu-Wen Sun'
_publ_contact_author_address
;
College of pharmarcy,
Jilin Medical College, Jilin,
132013, P. R. China
;
_publ_contact_author_email     'sswgf1979@yahoo.com.cn'
_publ_contact_author_fax     '?'
_publ_contact_author_phone     '86-432-5576316'
_publ_section_title
;
6,6'-Dihydroxy-3,3'-dithiodibenzoic acid
;
loop_
    _publ_author_name
    _publ_author_address
    'Shu-Wen Sun'
;
College of Pharmacy,
Jilin Medical College, Jilin 132013, People's Republic of China
;
    'Fu-Lin Zhou'
;
Chemistry Department,
Yuncheng University, Yuncheng, Shanxi 044000, People's Republic of China
;
    'Gao-Feng Wang'
;
College of Pharmacy,
Jilin Medical College, Jilin 132013, People's Republic of China
;
    'Gui-Hua Cui'
;
College of Pharmacy,
Jilin Medical College, Jilin 132013, People's Republic of China
;
