# Supplementary material for: 6,6′-Dihydr­oxy-3,3′-dithio­dibenzoic acid
Source: Acta Crystallogr Sect E Struct Rep Online. 2009 Jun 27;65(Pt 7):o1701. doi: 10.1107/S1600536809023757 (PMC2969348; doi:10.1107/S1600536809023757)
Supplement: Supplementary file 2 [file e-65-o1701-Isup2.hkl]

# 
# h,k,l, Fc-squared, Fo-squared, sigma(Fo-squared) and status flag 
# 
data_I
_shelx_title ' 090305f in P2(1)2(1)2(1)' 
_shelx_refln_list_code          4 
_shelx_F_calc_maximum      139.89 
_exptl_crystal_F_000       696.00 
_reflns_d_resolution_high  0.8406 
 
loop_ 
 _symmetry_equiv_pos_as_xyz 
 'x, y, z' 
 '-x+1/2, -y, z+1/2' 
 '-x, y+1/2, -z+1/2' 
 'x+1/2, -y+1/2, -z' 
 
_cell_length_a     5.3065 
_cell_length_b    11.1657 
_cell_length_c    23.9062 
_cell_angle_alpha  90.000 
_cell_angle_beta   90.000 
_cell_angle_gamma  90.000 
 
_shelx_F_squared_multiplier     1.000 
 
loop_ 
 _refln_index_h 
 _refln_index_k 
 _refln_index_l 
 _refln_F_squared_calc 
 _refln_F_squared_meas 
 _refln_F_squared_sigma 
 _refln_observed_status 
   2   0   0     5219.71     5503.25    132.80 o 
   4   0   0        4.73        8.19      8.81 o 
   6   0   0      660.75      801.57     48.83 o 
   1   1   0     1279.52     1242.92     21.76 o 
   2   1   0      283.31      285.24      7.57 o 
   3   1   0        4.80       21.62      4.98 o 
   4   1   0        5.75        0.61      5.10 o 
   5   1   0      816.48      929.48     24.19 o 
   6   1   0       46.50       88.54     26.42 o 
   0   2   0     7184.35     8084.50    182.68 o 
   1   2   0      995.44     1061.18     17.28 o 
   2   2   0      490.68      455.88     10.63 o 
   3   2   0     2492.25     2546.19     55.94 o 
   4   2   0      419.58      384.03     12.83 o 
   5   2   0      477.73      511.74     27.47 o 
   6   2   0       61.19      165.70     27.14 o 
   1   3   0      953.74      901.56     15.65 o 
   2   3   0       31.91       44.15      4.17 o 
   3   3   0      345.90      315.62      9.73 o 
   4   3   0      511.27      511.70     23.77 o 
   5   3   0      277.84      276.80     18.87 o 
   6   3   0       52.34       27.63     16.98 o 
   0   4   0       15.96       11.48      4.53 o 
   1   4   0      119.07      117.45      5.08 o 
   2   4   0      521.23      487.58     12.10 o 
   3   4   0      381.84      359.38     10.76 o 
   4   4   0      539.64      488.84     20.15 o 
   5   4   0       14.59        9.81     18.38 o 
   6   4   0      148.84      149.40     27.27 o 
   1   5   0      169.88      161.39      6.42 o 
   2   5   0      338.22      321.66      9.94 o 
   3   5   0        2.95        4.83      5.04 o 
   4   5   0       36.72       37.80     10.53 o 
   5   5   0      157.10      170.64     18.54 o 
   0   6   0     3104.57     3114.23     76.50 o 
   1   6   0     1989.30     1940.45     35.89 o 
   2   6   0      679.89      643.28     15.95 o 
   3   6   0        1.24        3.51      5.34 o 
   4   6   0        0.56      -14.14      9.43 o 
   5   6   0       28.47       19.92     15.18 o 
   1   7   0       20.16       22.11      6.21 o 
   2   7   0      188.72      220.35     20.16 o 
   3   7   0        0.22       10.79      6.56 o 
   4   7   0      431.06      412.71     23.19 o 
   5   7   0       76.12       86.18     25.07 o 
   0   8   0      368.54      358.16     17.30 o 
   1   8   0      834.54      799.61     19.46 o 
   2   8   0       27.41       39.01      8.02 o 
   3   8   0       76.32       79.62     16.75 o 
   4   8   0       69.09       82.83     15.45 o 
   5   8   0      255.05      281.48     31.41 o 
   1   9   0       62.72       68.78      7.77 o 
   2   9   0       35.65       33.07      7.61 o 
   3   9   0       41.37       32.67     14.89 o 
   4   9   0      147.25      201.45     28.73 o 
   0  10   0     3984.67     3979.58    101.52 o 
   1  10   0      646.25      619.29     19.99 o 
   2  10   0       17.39        7.86      8.96 o 
   3  10   0      133.93      121.74     21.60 o 
   4  10   0       38.15       39.19     19.81 o 
   1  11   0      104.59      108.74     11.65 o 
   2  11   0        2.22        7.35     10.36 o 
   3  11   0       20.48       32.17     18.35 o 
   0  12   0      286.05      287.99     23.57 o 
   1  12   0      628.05      671.44     20.81 o 
   2  12   0       98.51       81.84     22.70 o 
   1  13   0       73.39       54.82     11.11 o 
   1   0   1       59.38       74.53      6.53 o 
   2   0   1     4085.02     4104.80    202.75 o 
   3   0   1       90.56       98.93      5.64 o 
   4   0   1       70.16       75.36      7.11 o 
   5   0   1       30.95       54.88     14.28 o 
   6   0   1       14.94       49.47     14.15 o 
  -6   1   1      262.53      265.97     20.50 o 
  -5   1   1      205.34      271.72     17.85 o 
  -4   1   1       31.76       25.87      5.85 o 
  -3   1   1     3763.84     3701.10     64.85 o 
  -2   1   1      150.54      151.91      7.79 o 
  -1   1   1     2752.50     2769.53     75.73 o 
   0   1   1       66.53       56.02      2.47 o 
   1   1   1     2787.60     2837.86     45.66 o 
   2   1   1      156.09      157.28      5.23 o 
   3   1   1     3724.15     3593.95     86.83 o 
   4   1   1       31.04       24.09      5.63 o 
   5   1   1      203.71      298.15     23.81 o 
   6   1   1      262.30      267.29     20.80 o 
  -6   2   1       84.47       99.85     21.04 o 
  -5   2   1       31.80       39.85     10.17 o 
  -4   2   1       64.81       68.14     12.32 o 
  -3   2   1      242.72      257.87     15.09 o 
  -2   2   1     5207.10     5345.84     89.10 o 
  -1   2   1     1402.27     1520.83     23.74 o 
   0   2   1       10.14        6.87      1.95 o 
   1   2   1     1400.73     1499.55     26.52 o 
   2   2   1     5186.82     5400.37     81.30 o 
   3   2   1      246.97      250.72     14.14 o 
   4   2   1       65.89       78.16      7.55 o 
   5   2   1       31.55       43.54     10.14 o 
   6   2   1       85.55      133.87     25.44 o 
  -6   3   1        0.50      -17.87     11.96 o 
  -5   3   1       38.36       44.74     13.26 o 
  -4   3   1      458.65      448.88     14.04 o 
  -3   3   1     1762.53     1718.58     32.22 o 
  -2   3   1     1660.73     1676.85     30.52 o 
  -1   3   1      241.59      214.53      5.96 o 
   0   3   1        1.14        2.68      2.43 o 
   1   3   1      249.30      209.34      6.63 o 
   2   3   1     1684.17     1711.31     31.42 o 
   3   3   1     1790.49     1731.70     29.51 o 
   4   3   1      460.54      449.73     20.05 o 
   5   3   1       36.03       52.12     13.20 o 
   6   3   1        0.59      -15.71     12.34 o 
  -6   4   1        9.83       13.67     13.75 o 
  -5   4   1       70.74       66.56     13.85 o 
  -4   4   1       11.33        4.11      8.59 o 
  -3   4   1       22.34       27.22      5.43 o 
  -2   4   1       52.05      103.03      6.10 o 
  -1   4   1       82.53       91.26      4.64 o 
   0   4   1        0.69        2.93      2.92 o 
   1   4   1       85.78       89.84      6.91 o 
   2   4   1       54.68      102.86      5.92 o 
   3   4   1       21.74       26.23      4.23 o 
   4   4   1       11.14       16.86      6.72 o 
   5   4   1       71.46       66.64     14.05 o 
   6   4   1        9.36       19.88     19.76 o 
  -5   5   1       28.07       17.93     12.26 o 
  -4   5   1      162.53      187.17     16.80 o 
  -3   5   1      817.51      739.96     20.97 o 
  -2   5   1       73.08       64.58      4.71 o 
  -1   5   1     1582.04     1648.84     30.53 o 
   0   5   1       29.12       26.93      4.07 o 
   1   5   1     1602.74     1664.47     30.82 o 
   2   5   1       73.64       57.98      5.45 o 
   3   5   1      833.50      743.14     17.88 o 
   4   5   1      160.91      169.29     16.74 o 
   5   5   1       28.69       15.20     12.39 o 
  -5   6   1       23.93       24.52     13.50 o 
  -4   6   1        1.74       -5.10     11.90 o 
  -3   6   1       72.55       83.93      8.56 o 
  -2   6   1      927.84     1002.10     17.96 o 
  -1   6   1      138.48      127.01      6.93 o 
   0   6   1       79.87       73.65      6.99 o 
   1   6   1      142.21      132.58      7.05 o 
   2   6   1      934.28     1036.59     25.37 o 
   3   6   1       71.64       87.22     13.14 o 
   4   6   1        1.47        0.60      9.72 o 
   5   6   1       24.72       18.93     12.98 o 
  -5   7   1      195.33      176.13     30.33 o 
  -4   7   1      395.98      400.56     22.98 o 
  -3   7   1      244.96      200.18     15.55 o 
  -2   7   1     2163.33     2152.60     40.21 o 
  -1   7   1      150.27      170.87      8.41 o 
   0   7   1       35.80       34.22      5.18 o 
   1   7   1      147.95      162.76      8.41 o 
   2   7   1     2119.32     2174.71     47.74 o 
   3   7   1      247.35      206.53     14.01 o 
   4   7   1      394.05      410.39     23.16 o 
   5   7   1      194.33      185.96     20.63 o 
  -5   8   1       24.62       20.98     21.31 o 
  -4   8   1      132.32      112.56     15.55 o 
  -3   8   1      179.81      141.67     21.79 o 
  -2   8   1      110.74      118.95      9.06 o 
  -1   8   1      652.25      639.61     16.80 o 
   0   8   1       86.47      101.41      7.53 o 
   1   8   1      657.47      646.55     17.07 o 
   2   8   1      108.70      128.27     11.28 o 
   3   8   1      178.58      168.76     23.84 o 
   4   8   1      131.23      120.64     25.92 o 
  -4   9   1      285.36      299.04     29.31 o 
  -3   9   1      171.33      121.60     20.69 o 
  -2   9   1      621.22      577.36     16.77 o 
  -1   9   1       20.62       20.95      6.52 o 
   0   9   1       61.43       84.98      9.13 o 
   1   9   1       21.10       26.06      6.63 o 
   2   9   1      614.36      574.73     19.65 o 
   3   9   1      172.39      121.45     21.05 o 
   4   9   1      287.61      315.03     32.70 o 
  -4  10   1       32.95       58.81     22.65 o 
  -3  10   1       22.08       15.58     16.52 o 
  -2  10   1       58.62       47.91     16.04 o 
  -1  10   1      628.83      664.11     18.95 o 
   0  10   1        0.10       47.05      9.11 o 
   1  10   1      619.94      667.03     19.22 o 
   2  10   1       57.87       51.74      9.44 o 
   3  10   1       23.94       10.43     13.63 o 
   4  10   1       32.51       66.99     23.32 o 
  -3  11   1       29.56       19.05     18.14 o 
  -2  11   1      194.77      200.19     28.04 o 
  -1  11   1      146.29      142.20     10.89 o 
   0  11   1        3.73       29.49      8.98 o 
   1  11   1      143.56      145.87     11.30 o 
   2  11   1      198.87      223.04     17.70 o 
   3  11   1       29.79       17.64     16.40 o 
  -2  12   1      102.75       73.77     19.74 o 
  -1  12   1        6.70       23.05      9.07 o 
   0  12   1       11.96       13.34      7.94 o 
   1  12   1        7.19       17.04      9.12 o 
   2  12   1      102.47      120.43     25.04 o 
  -1  13   1        0.89       10.16      9.10 o 
   0  13   1        0.11       -8.40      8.00 o 
   1  13   1        0.99       13.39     12.17 o 
   0   0   2       32.54       52.25      2.37 o 
   1   0   2      334.47      330.63      9.56 o 
   2   0   2       35.31       57.16      5.35 o 
   3   0   2      103.22      113.26      8.20 o 
   4   0   2        0.56       -4.07      4.72 o 
   5   0   2      868.76      956.54     28.83 o 
   6   0   2       96.01      163.06     33.58 o 
  -6   1   2      136.85      167.97     15.64 o 
  -5   1   2     1184.05     1203.14     33.70 o 
  -4   1   2      229.45      227.46      8.13 o 
  -3   1   2      208.72      224.92     11.88 o 
  -2   1   2      223.83      227.29      6.91 o 
  -1   1   2     3134.02     3086.85     64.48 o 
   0   1   2      107.06      110.95      3.85 o 
   1   1   2     3178.18     2925.94    105.05 o 
   2   1   2      227.17      217.04     10.52 o 
   3   1   2      209.22      240.30     14.34 o 
   4   1   2      231.81      216.25      9.65 o 
   5   1   2     1205.07     1197.66     28.73 o 
   6   1   2      135.07      201.88     29.19 o 
  -6   2   2      370.42      433.28     25.33 o 
  -5   2   2      137.03      144.54     22.33 o 
  -4   2   2      409.92      400.04     12.85 o 
  -3   2   2     1764.04     1744.76     35.64 o 
  -2   2   2     1956.03     1923.08     33.48 o 
  -1   2   2     2376.15     2449.82     36.54 o 
   0   2   2    15136.09    16887.82    243.45 o 
   1   2   2     2361.12     2357.99     36.65 o 
   2   2   2     1974.40     1844.15     43.70 o 
   3   2   2     1762.82     1775.98     33.96 o 
   4   2   2      408.19      367.59     19.97 o 
   5   2   2      138.04      136.76     13.29 o 
   6   2   2      373.47      382.98     34.65 o 
  -6   3   2        1.66       -8.52     14.69 o 
  -5   3   2      126.18      143.29     13.18 o 
  -4   3   2       35.25       60.87     11.32 o 
  -3   3   2      163.09      189.41     10.72 o 
  -2   3   2     1765.24     1879.49     29.78 o 
  -1   3   2     1459.48     1402.44     56.47 o 
   0   3   2      136.11      148.18      5.00 o 
   1   3   2     1486.49     1498.13     31.37 o 
   2   3   2     1741.64     1819.28     35.44 o 
   3   3   2      167.37      184.26      7.71 o 
   4   3   2       35.39       40.79      6.41 o 
   5   3   2      118.61      141.55     19.71 o 
   6   3   2        1.20        6.35     17.76 o 
  -6   4   2       51.36       59.40     22.46 o 
  -5   4   2      115.75      126.78     23.08 o 
  -4   4   2      120.98      143.39     31.43 o 
  -3   4   2      172.08      177.47      9.23 o 
  -2   4   2      497.15      506.25     10.85 o 
  -1   4   2     4391.26     4847.22     71.16 o 
   0   4   2     6774.59     7395.59    119.85 o 
   1   4   2     4370.76     4771.33     93.83 o 
   2   4   2      489.31      498.62     10.86 o 
   3   4   2      174.23      178.03      8.04 o 
   4   4   2      123.59      134.54     11.04 o 
   5   4   2      115.36      146.18     17.19 o 
   6   4   2       51.73       51.40     16.83 o 
  -5   5   2      156.84      163.72     18.27 o 
  -4   5   2      401.09      373.86     20.54 o 
  -3   5   2      201.02      197.05     11.46 o 
  -2   5   2      514.05      546.11     12.03 o 
  -1   5   2       71.10       61.47      4.49 o 
   0   5   2       14.45       13.83      3.65 o 
   1   5   2       66.87       70.05      5.28 o 
   2   5   2      521.40      547.22     15.78 o 
   3   5   2      203.26      186.07      8.79 o 
   4   5   2      401.59      415.64     16.42 o 
   5   5   2      161.20      136.59     17.39 o 
  -5   6   2       96.82      101.38     17.04 o 
  -4   6   2        1.93      -13.72      9.15 o 
  -3   6   2       21.63       26.70      9.57 o 
  -2   6   2      217.74      221.23      7.95 o 
  -1   6   2      619.28      592.55     14.53 o 
   0   6   2      351.00      321.23     10.10 o 
   1   6   2      627.22      599.48     13.31 o 
   2   6   2      210.63      213.05     10.27 o 
   3   6   2       21.95       17.90      5.84 o 
   4   6   2        1.59       -7.70     10.98 o 
   5   6   2       96.85      103.81     16.24 o 
  -5   7   2      184.33      180.05     29.59 o 
  -4   7   2      263.31      290.52     28.07 o 
  -3   7   2      189.43      166.96     21.54 o 
  -2   7   2      299.54      327.40     10.23 o 
  -1   7   2      566.56      597.81     15.35 o 
   0   7   2      836.66      843.08     19.22 o 
   1   7   2      567.14      610.99     15.72 o 
   2   7   2      311.48      327.17     13.33 o 
   3   7   2      190.10      171.64     13.36 o 
   4   7   2      255.07      270.69     28.19 o 
   5   7   2      184.66      184.91     31.29 o 
  -5   8   2       87.94       85.08     24.70 o 
  -4   8   2       32.95       54.78     13.98 o 
  -3   8   2      293.75      259.36     17.73 o 
  -2   8   2      167.02      150.05      9.08 o 
  -1   8   2      473.35      463.24     13.94 o 
   0   8   2      680.12      661.78     17.14 o 
   1   8   2      477.21      469.20     14.47 o 
   2   8   2      169.00      157.97      9.32 o 
   3   8   2      292.11      285.80     17.24 o 
   4   8   2       33.57       21.98     21.38 o 
  -4   9   2      189.79      181.91     25.68 o 
  -3   9   2       50.47       40.31     17.21 o 
  -2   9   2      399.96      376.14     16.84 o 
  -1   9   2       26.93       54.42      7.17 o 
   0   9   2     1211.01     1234.36     27.27 o 
   1   9   2       27.84       42.41      7.54 o 
   2   9   2      393.82      384.69     16.23 o 
   3   9   2       49.44       22.26     10.81 o 
   4   9   2      188.85      211.33     29.55 o 
  -4  10   2       11.05       14.65     19.69 o 
  -3  10   2      134.71      120.02     22.39 o 
  -2  10   2        3.13        3.00     12.78 o 
  -1  10   2     1527.22     1534.63     33.09 o 
   0  10   2        2.47        8.78      7.92 o 
   1  10   2     1528.16     1559.60     38.91 o 
   2  10   2        2.88        8.38      7.93 o 
   3  10   2      135.11      147.44     26.06 o 
   4  10   2       11.32       55.82     24.27 o 
  -3  11   2        1.85       -6.80     15.82 o 
  -2  11   2       28.25       49.54     12.66 o 
  -1  11   2       79.18       88.98     11.22 o 
   0  11   2     1197.91     1151.92     27.81 o 
   1  11   2       83.68       73.13     11.21 o 
   2  11   2       28.63       35.87     11.92 o 
   3  11   2        1.72        2.58     19.00 o 
  -2  12   2       12.12        2.54     10.62 o 
  -1  12   2       18.90       19.62      9.01 o 
   0  12   2      380.24      364.11     15.34 o 
   1  12   2       20.12       16.19      9.54 o 
   2  12   2       11.93       26.61     11.99 o 
  -1  13   2       31.64       10.63      9.20 o 
   0  13   2       41.31       16.14     13.13 o 
   1  13   2       30.65       28.51     16.35 o 
   1   0   3      277.63      264.23     15.83 o 
   2   0   3      374.48      426.12     10.15 o 
   3   0   3       31.31       40.35      5.07 o 
   4   0   3       31.73       41.68      7.89 o 
   5   0   3       87.14       94.44     17.21 o 
   6   0   3      395.56      435.36     25.02 o 
  -6   1   3      112.51      112.15     13.86 o 
  -5   1   3       57.04       96.43     19.03 o 
  -4   1   3       32.38       30.26      4.96 o 
  -3   1   3     3318.79     3232.14     66.41 o 
  -2   1   3      569.45      535.72     34.61 o 
  -1   1   3     2932.16     2904.71     82.37 o 
   0   1   3        0.59       -2.91      1.94 o 
   1   1   3     2967.24     3073.86     71.54 o 
   2   1   3      561.21      580.84     12.42 o 
   3   1   3     3277.83     3232.79     51.47 o 
   4   1   3       30.86       28.16      6.10 o 
   5   1   3       53.80       91.38     11.54 o 
   6   1   3      113.28      124.22     24.87 o 
  -6   2   3        1.14        7.35     15.89 o 
  -5   2   3      339.71      345.54     16.78 o 
  -4   2   3      366.27      348.07     27.12 o 
  -3   2   3     2026.99     2105.75     57.52 o 
  -2   2   3      552.22      532.37     14.18 o 
  -1   2   3     5216.05     5537.24     95.62 o 
   0   2   3      215.88      209.52      7.11 o 
   1   2   3     5214.82     5335.41    124.05 o 
   2   2   3      548.69      490.18     11.48 o 
   3   2   3     2007.35     2029.01     34.05 o 
   4   2   3      368.69      338.89     12.13 o 
   5   2   3      339.56      327.63     19.33 o 
   6   2   3        1.48       41.07     19.83 o 
  -6   3   3       62.88       50.88     15.89 o 
  -5   3   3      271.83      301.32     15.84 o 
  -4   3   3      603.19      629.53     25.74 o 
  -3   3   3     1024.38      926.13     23.84 o 
  -2   3   3      693.76      683.23     12.72 o 
  -1   3   3     1452.79     1511.69     23.88 o 
   0   3   3      147.96      138.50      5.21 o 
   1   3   3     1463.82     1462.42     31.20 o 
   2   3   3      695.75      688.27     13.70 o 
   3   3   3     1051.60      956.65     18.40 o 
   4   3   3      612.18      617.54     17.08 o 
   5   3   3      273.80      281.52     14.90 o 
   6   3   3       61.88       38.85     20.02 o 
  -5   4   3        7.04       -5.92     10.82 o 
  -4   4   3        6.74        6.97     10.78 o 
  -3   4   3      138.42      128.36      8.13 o 
  -2   4   3     3358.89     3487.49     58.92 o 
  -1   4   3     1835.27     1922.46     30.45 o 
   0   4   3      101.08      105.91      5.29 o 
   1   4   3     1812.26     1914.15     40.14 o 
   2   4   3     3371.31     3574.96     61.74 o 
   3   4   3      130.29      127.28      6.36 o 
   4   4   3        5.83       12.50      6.93 o 
   5   4   3        7.94        0.79     13.10 o 
  -5   5   3        9.28       14.16     19.38 o 
  -4   5   3      202.02      203.80     15.45 o 
  -3   5   3      537.54      485.28     21.51 o 
  -2   5   3     1129.78     1065.05     19.34 o 
  -1   5   3     1387.04     1604.53     26.80 o 
   0   5   3       66.09       74.47      5.41 o 
   1   5   3     1362.39     1617.80     35.09 o 
   2   5   3     1138.17     1114.99     26.56 o 
   3   5   3      522.73      478.65     13.70 o 
   4   5   3      197.10      212.40     12.17 o 
   5   5   3       10.23       27.37     12.63 o 
  -5   6   3       79.08       82.77     15.87 o 
  -4   6   3       69.71       58.38     12.65 o 
  -3   6   3      221.25      199.57     14.36 o 
  -2   6   3      104.53       93.67      5.76 o 
  -1   6   3      411.18      404.99     10.39 o 
   0   6   3        5.07        6.86      3.78 o 
   1   6   3      415.91      392.85     13.47 o 
   2   6   3      102.14       95.50      8.27 o 
   3   6   3      228.17      212.96     11.09 o 
   4   6   3       73.15       63.30     11.55 o 
   5   6   3       78.52       88.23     15.73 o 
  -5   7   3       49.82        8.52     17.37 o 
  -4   7   3      601.85      581.60     26.75 o 
  -3   7   3      313.94      275.85     60.14 o 
  -2   7   3      448.62      423.29     11.58 o 
  -1   7   3      410.54      425.48     12.47 o 
   0   7   3       63.58       61.92      6.06 o 
   1   7   3      410.80      422.64     12.75 o 
   2   7   3      448.64      432.01     15.46 o 
   3   7   3      315.57      309.19     20.27 o 
   4   7   3      596.70      514.51     36.94 o 
   5   7   3       48.46       51.65     21.50 o 
  -4   8   3      219.16      207.29     19.98 o 
  -3   8   3      178.71      189.21     18.52 o 
  -2   8   3      351.60      353.48     18.91 o 
  -1   8   3     1199.13     1181.49     25.30 o 
   0   8   3        4.69        8.82      5.16 o 
   1   8   3     1200.49     1173.51     30.05 o 
   2   8   3      356.35      341.62     14.40 o 
   3   8   3      177.62      170.62     15.41 o 
   4   8   3      214.74      175.99     27.33 o 
  -4   9   3      278.50      298.13     20.99 o 
  -3   9   3        1.95        1.74     13.77 o 
  -2   9   3      422.20      394.12     15.58 o 
  -1   9   3      612.56      643.50     17.65 o 
   0   9   3       34.77       42.41      6.97 o 
   1   9   3      618.10      627.52     22.14 o 
   2   9   3      427.04      405.09     16.47 o 
   3   9   3        1.81       -1.69     15.32 o 
   4   9   3      285.45      281.14     30.36 o 
  -4  10   3       26.63       19.00     19.52 o 
  -3  10   3       37.07       38.21     17.37 o 
  -2  10   3       17.14       24.86     10.45 o 
  -1  10   3        4.65       40.01      7.36 o 
   0  10   3        0.21       -2.47      7.87 o 
   1  10   3        3.19       12.23      7.77 o 
   2  10   3       18.86       12.78      8.16 o 
   3  10   3       38.06       40.64     19.14 o 
   4  10   3       27.61       15.46     19.13 o 
  -3  11   3      138.76      120.00     22.84 o 
  -2  11   3      191.69      192.46     18.61 o 
  -1  11   3       27.59       29.01     11.88 o 
   0  11   3        0.43       20.43      7.52 o 
   1  11   3       28.79       41.48      9.72 o 
   2  11   3      189.05      194.17     14.03 o 
   3  11   3      137.11      115.85     25.54 o 
  -2  12   3      125.16      104.07     18.42 o 
  -1  12   3       38.39       43.89     10.37 o 
   0  12   3       14.12       56.63     12.80 o 
   1  12   3       38.29       31.84     10.25 o 
   2  12   3      125.49      105.98     15.68 o 
  -1  13   3       23.35       24.04      9.69 o 
   0  13   3       79.23       55.68     14.92 o 
   1  13   3       22.80       29.94     10.79 o 
   0   0   4       10.95       11.81      2.41 o 
   1   0   4     1239.04     1243.10     22.69 o 
   2   0   4     4994.06     5344.24     98.95 o 
   3   0   4        8.02       34.75      5.42 o 
   4   0   4      305.97      307.74      9.64 o 
   5   0   4      234.79      236.07     14.16 o 
   6   0   4      310.92      407.93     31.63 o 
  -6   1   4       97.36      119.36     14.48 o 
  -5   1   4      437.61      416.95     18.18 o 
  -4   1   4       37.67       38.54      5.82 o 
  -3   1   4      504.38      492.86     18.91 o 
  -2   1   4     1059.05     1086.22     24.53 o 
  -1   1   4    19431.70    20489.54   1409.00 o 
   0   1   4    11682.73    11656.95    290.61 o 
   1   1   4    19568.31    19644.53    440.54 o 
   2   1   4     1067.81     1035.48     48.73 o 
   3   1   4      497.26      517.46     13.90 o 
   4   1   4       36.78       28.65      6.12 o 
   5   1   4      419.72      422.36     18.02 o 
   6   1   4      100.02      124.39     24.63 o 
  -6   2   4      137.95      181.43     16.40 o 
  -5   2   4      210.09      226.73     15.46 o 
  -4   2   4       20.76       22.26      8.75 o 
  -3   2   4       77.29       91.41      7.12 o 
  -2   2   4      282.91      275.85      7.78 o 
  -1   2   4     9092.28     9340.69    237.51 o 
   0   2   4    11368.92    12413.28    229.95 o 
   1   2   4     9044.38     9600.92    217.57 o 
   2   2   4      269.51      278.78      8.24 o 
   3   2   4       78.22      105.43     10.31 o 
   4   2   4       21.65       16.52      9.28 o 
   5   2   4      210.11      206.60     18.02 o 
   6   2   4      143.40      178.73     28.28 o 
  -6   3   4       29.13       30.45     19.93 o 
  -5   3   4      658.95      653.38     23.36 o 
  -4   3   4      317.94      325.27     18.28 o 
  -3   3   4       67.89       72.24      6.59 o 
  -2   3   4      396.26      378.28      8.72 o 
  -1   3   4     3033.98     3169.22    101.06 o 
   0   3   4     1269.03     1208.43     25.69 o 
   1   3   4     2982.12     3132.69     75.72 o 
   2   3   4      405.31      379.10      9.94 o 
   3   3   4       69.53       74.04      7.28 o 
   4   3   4      311.44      333.11     14.34 o 
   5   3   4      665.79      670.71     23.09 o 
   6   3   4       27.73       30.10     19.50 o 
  -5   4   4       24.63       20.12     11.75 o 
  -4   4   4       16.58        7.13      9.54 o 
  -3   4   4      409.73      368.08     17.80 o 
  -2   4   4      316.00      286.67      8.80 o 
  -1   4   4      448.83      511.73     10.60 o 
   0   4   4     5180.09     5489.52     91.62 o 
   1   4   4      475.00      509.85     20.52 o 
   2   4   4      317.78      317.93     11.30 o 
   3   4   4      405.85      391.87     12.07 o 
   4   4   4       17.82       21.21      7.14 o 
   5   4   4       28.02       21.59     18.16 o 
  -5   5   4      233.64      199.81     19.87 o 
  -4   5   4      200.63      210.78     15.99 o 
  -3   5   4      170.60      162.70     18.38 o 
  -2   5   4      280.06      270.86      7.77 o 
  -1   5   4      306.10      313.37      8.44 o 
   0   5   4      130.86      129.74      8.28 o 
   1   5   4      292.80      311.51     11.42 o 
   2   5   4      272.51      260.81     10.84 o 
   3   5   4      166.82      167.63      9.74 o 
   4   5   4      202.90      225.99     12.79 o 
   5   5   4      228.34      267.91     19.88 o 
  -5   6   4      239.27      246.27     26.73 o 
  -4   6   4      254.30      230.79     23.08 o 
  -3   6   4       33.90       28.78     12.84 o 
  -2   6   4      144.32      128.00      6.26 o 
  -1   6   4     2055.49     2162.84     35.59 o 
   0   6   4      669.76      686.27     16.19 o 
   1   6   4     2058.89     2224.43     47.06 o 
   2   6   4      147.27      130.70      9.06 o 
   3   6   4       34.21       37.78      7.68 o 
   4   6   4      249.90      229.98     15.91 o 
   5   6   4      236.05      242.43     30.43 o 
  -5   7   4        8.29       15.80     35.58 o 
  -4   7   4      313.67      367.27     20.94 o 
  -3   7   4       30.21       36.88     12.39 o 
  -2   7   4      217.08      210.19     10.74 o 
  -1   7   4       12.94       14.84      4.67 o 
   0   7   4      124.89      130.81      7.90 o 
   1   7   4       14.11       13.89      4.84 o 
   2   7   4      218.20      202.62     10.96 o 
   3   7   4       28.77       22.34      8.04 o 
   4   7   4      325.61      381.50     32.55 o 
   5   7   4        7.93       16.63     18.83 o 
  -4   8   4       94.51      128.33     17.39 o 
  -3   8   4       10.86        6.32     10.08 o 
  -2   8   4       91.25       99.57      8.20 o 
  -1   8   4     2133.79     2078.71     39.86 o 
   0   8   4       28.40       16.65      5.56 o 
   1   8   4     2137.91     2107.27     47.00 o 
   2   8   4       94.01       99.43     10.02 o 
   3   8   4       11.36       -0.02      7.02 o 
   4   8   4       98.42       93.15     23.34 o 
  -4   9   4      320.83      320.62     21.25 o 
  -3   9   4      122.32      120.12     15.90 o 
  -2   9   4      204.79      221.25     16.88 o 
  -1   9   4     1832.05     1814.66     36.49 o 
   0   9   4      370.79      337.39     12.67 o 
   1   9   4     1822.19     1826.86     43.30 o 
   2   9   4      206.08      209.74     11.39 o 
   3   9   4      123.25      112.77     17.67 o 
   4   9   4      321.01      316.66     31.34 o 
  -4  10   4       53.25       60.60     21.74 o 
  -3  10   4       68.39       82.31     20.14 o 
  -2  10   4       22.83       12.77     10.41 o 
  -1  10   4      124.96      119.59     11.28 o 
   0  10   4      252.87      251.23     13.86 o 
   1  10   4      112.49      129.71     12.45 o 
   2  10   4       21.37       17.71      8.88 o 
   3  10   4       68.18       72.24     22.33 o 
  -3  11   4       46.17       49.67     18.42 o 
  -2  11   4       19.15       27.00     12.08 o 
  -1  11   4       32.47       50.79      9.75 o 
   0  11   4        5.83        7.46      8.66 o 
   1  11   4       36.24       47.86     10.04 o 
   2  11   4       17.91       21.62      9.30 o 
   3  11   4       46.83       33.63     21.60 o 
  -2  12   4       20.53       18.73     11.53 o 
  -1  12   4      196.90      188.48     18.79 o 
   0  12   4      259.26      249.26     17.38 o 
   1  12   4      198.50      200.37     15.55 o 
   2  12   4       20.73       12.84     10.18 o 
   0  13   4       10.46       17.23     13.21 o 
   1   0   5      565.12      541.54     10.77 o 
   2   0   5    11891.17    12652.35    384.81 o 
   3   0   5     1973.34     1884.87     46.10 o 
   4   0   5       15.67        7.28      4.87 o 
   5   0   5        3.78        6.36      9.04 o 
   6   0   5        0.18        4.95     11.86 o 
  -6   1   5       17.68       -1.20     10.12 o 
  -5   1   5       12.53        7.81      9.14 o 
  -4   1   5      112.17      116.51      9.51 o 
  -3   1   5     1293.67     1130.79     38.29 o 
  -2   1   5     4992.91     4982.87     94.92 o 
  -1   1   5     5209.66     5346.78    100.52 o 
   0   1   5       92.19       73.35      7.65 o 
   1   1   5     5153.75     5419.57    100.50 o 
   2   1   5     5006.51     5247.25    155.64 o 
   3   1   5     1283.26     1196.59     23.70 o 
   4   1   5      112.79      122.01      7.43 o 
   5   1   5       12.67       19.75      8.67 o 
   6   1   5       17.90       20.22     12.93 o 
  -6   2   5       10.07       16.40     10.67 o 
  -5   2   5       84.59      112.47     17.64 o 
  -4   2   5      134.51      169.86     14.67 o 
  -3   2   5      847.02      809.53     20.85 o 
  -2   2   5     1957.90     1802.80     96.71 o 
  -1   2   5     7522.52     7990.61    294.21 o 
   0   2   5       22.81       19.85      3.39 o 
   1   2   5     7541.80     7575.51    172.92 o 
   2   2   5     1938.90     1907.40     48.46 o 
   3   2   5      871.80      789.46     17.71 o 
   4   2   5      133.78      131.90      7.74 o 
   5   2   5       83.48       87.96     22.85 o 
   6   2   5       10.65       30.67     19.71 o 
  -6   3   5       10.98        3.46     18.40 o 
  -5   3   5       94.76      127.73     16.50 o 
  -4   3   5      118.69      142.63     14.55 o 
  -3   3   5     1608.82     1502.68     40.60 o 
  -2   3   5      192.83      190.04      7.07 o 
  -1   3   5     1384.91     1361.20     27.94 o 
   0   3   5      177.37      172.86     12.08 o 
   1   3   5     1401.03     1441.14     50.39 o 
   2   3   5      206.81      182.14     11.41 o 
   3   3   5     1604.42     1516.57     26.88 o 
   4   3   5      115.47      126.59     20.99 o 
   5   3   5       97.33      125.97     17.63 o 
   6   3   5       11.45        4.80     17.37 o 
  -5   4   5        0.27       11.17     16.32 o 
  -4   4   5       50.78       76.54     18.21 o 
  -3   4   5      113.50       72.91     15.63 o 
  -2   4   5       65.57       65.06      4.61 o 
  -1   4   5      651.07      649.17     18.81 o 
   0   4   5       99.59      111.01      6.61 o 
   1   4   5      639.52      635.80     16.67 o 
   2   4   5       56.46       68.93      6.62 o 
   3   4   5      114.42      118.08      8.86 o 
   4   4   5       49.39       59.10      9.06 o 
   5   4   5        0.44       18.86      8.87 o 
  -5   5   5       67.48       80.57     22.05 o 
  -4   5   5      332.60      304.79     25.58 o 
  -3   5   5      562.93      492.19     38.55 o 
  -2   5   5      492.42      482.67     10.78 o 
  -1   5   5      455.63      516.60     12.91 o 
   0   5   5       38.60       39.23      5.14 o 
   1   5   5      437.23      496.11     15.01 o 
   2   5   5      492.39      479.79     15.26 o 
   3   5   5      555.61      531.58     17.17 o 
   4   5   5      337.14      348.12     28.69 o 
   5   5   5       66.95       88.14     21.50 o 
  -5   6   5       46.19       58.22     20.05 o 
  -4   6   5       26.41       35.45     18.78 o 
  -3   6   5      370.60      334.61     14.14 o 
  -2   6   5      176.70      168.98      6.91 o 
  -1   6   5     1995.82     2063.21     34.13 o 
   0   6   5        4.04        1.83      3.58 o 
   1   6   5     2000.29     2052.53     44.19 o 
   2   6   5      181.69      178.33     10.05 o 
   3   6   5      371.43      323.68     13.39 o 
   4   6   5       29.42       12.38      9.89 o 
   5   6   5       44.93       36.68     20.48 o 
  -5   7   5       11.42        5.11     15.58 o 
  -4   7   5      442.84      418.97     28.20 o 
  -3   7   5       37.35       30.52      8.20 o 
  -2   7   5      709.53      660.18     30.67 o 
  -1   7   5      317.65      312.64      9.59 o 
   0   7   5       69.98       73.15      7.86 o 
   1   7   5      324.00      304.34     12.46 o 
   2   7   5      706.32      653.77     20.18 o 
   3   7   5       35.47       18.44      9.12 o 
   4   7   5      439.99      464.29     23.48 o 
   5   7   5       11.39       12.53     19.50 o 
  -4   8   5      272.91      251.84     50.76 o 
  -3   8   5       19.61       11.99      7.75 o 
  -2   8   5      374.54      366.95     15.70 o 
  -1   8   5       46.61       72.44      7.87 o 
   0   8   5        6.97        8.32      6.21 o 
   1   8   5       53.33       72.76      7.52 o 
   2   8   5      369.92      397.77     15.91 o 
   3   8   5       20.85       15.32      7.59 o 
   4   8   5      270.17      289.57     29.19 o 
  -4   9   5       33.55       49.34     14.26 o 
  -3   9   5      101.78       96.63     11.87 o 
  -2   9   5      447.60      400.99     20.99 o 
  -1   9   5       21.05       29.85      6.44 o 
   0   9   5       17.00        5.86      8.82 o 
   1   9   5       19.76       38.96      8.36 o 
   2   9   5      461.68      436.81     15.20 o 
   3   9   5      100.22       85.20     13.57 o 
   4   9   5       33.15       48.64     20.62 o 
  -4  10   5       31.23       19.06     13.60 o 
  -3  10   5      233.05      205.11     18.54 o 
  -2  10   5      174.54      198.45     18.23 o 
  -1  10   5      156.65      202.61     18.13 o 
   0  10   5       23.84        9.85      7.97 o 
   1  10   5      155.75      168.68     16.52 o 
   2  10   5      170.57      203.23     26.24 o 
   3  10   5      231.60      213.46     16.25 o 
  -3  11   5      106.09       88.59     21.84 o 
  -2  11   5      170.63      180.22     17.95 o 
  -1  11   5      447.23      448.05     23.99 o 
   0  11   5       63.30       58.11      9.99 o 
   1  11   5      448.28      446.58     19.07 o 
   2  11   5      173.48      204.85     18.04 o 
   3  11   5      105.08      100.88     25.89 o 
  -2  12   5       10.78        5.06     11.74 o 
  -1  12   5      385.60      362.25     30.41 o 
   0  12   5        1.36       -6.55     12.37 o 
   1  12   5      385.16      385.12     19.15 o 
   2  12   5       11.48       19.55      9.75 o 
   0  13   5        1.26       -9.06     16.30 o 
   0   0   6     5415.46     5277.00    120.34 o 
   1   0   6     1256.20     1209.41     21.32 o 
   2   0   6      563.87      654.76     17.65 o 
   3   0   6       67.95       95.35     20.41 o 
   4   0   6      402.98      365.61     22.74 o 
   5   0   6      191.76      189.54     13.72 o 
   6   0   6      108.31      131.41     17.63 o 
  -6   1   6      115.97      159.54     18.90 o 
  -5   1   6      194.65      217.10     15.29 o 
  -4   1   6       86.18       83.87      8.62 o 
  -3   1   6      544.99      534.16     15.10 o 
  -2   1   6      616.47      540.68     16.89 o 
  -1   1   6     3842.04     3921.09    157.01 o 
   0   1   6     4791.21     4863.98     78.72 o 
   1   1   6     3790.90     3744.86     91.14 o 
   2   1   6      606.15      654.47     19.87 o 
   3   1   6      552.48      546.27     15.66 o 
   4   1   6       84.16       94.14      7.39 o 
   5   1   6      196.66      183.63     13.36 o 
   6   1   6      121.19      128.74     17.58 o 
  -6   2   6      132.67      182.43     19.41 o 
  -5   2   6      285.57      286.66     26.01 o 
  -4   2   6      659.94      636.72     35.54 o 
  -3   2   6      184.26      205.61     10.71 o 
  -2   2   6     2024.27     2068.36    177.17 o 
  -1   2   6     2728.70     2860.92     90.43 o 
   0   2   6    10385.29    10782.79    200.44 o 
   1   2   6     2777.18     2810.63     67.37 o 
   2   2   6     2032.52     2101.46     52.81 o 
   3   2   6      185.80      220.52     16.51 o 
   4   2   6      664.97      635.18     15.19 o 
   5   2   6      285.02      295.78     29.67 o 
   6   2   6      133.16      179.16     27.90 o 
  -6   3   6      119.46      108.61     24.89 o 
  -5   3   6      479.19      512.38     35.68 o 
  -4   3   6      682.82      654.48     36.83 o 
  -3   3   6      191.19      183.39     17.33 o 
  -2   3   6       58.30       58.55      5.67 o 
  -1   3   6     1506.54     1482.57     52.71 o 
   0   3   6       24.42       28.15      4.13 o 
   1   3   6     1512.60     1481.65     38.74 o 
   2   3   6       60.04       69.64      7.43 o 
   3   3   6      186.13      252.92     23.71 o 
   4   3   6      692.83      652.70     17.71 o 
   5   3   6      477.73      467.00     19.01 o 
   6   3   6      118.79      144.75     26.52 o 
  -5   4   6      387.13      421.57     33.17 o 
  -4   4   6      283.01      316.20     26.18 o 
  -3   4   6      131.68      129.63      9.23 o 
  -2   4   6       17.10       19.59      3.10 o 
  -1   4   6     2125.25     2220.05     64.43 o 
   0   4   6     6027.57     6869.10    130.37 o 
   1   4   6     2125.45     2236.18     56.43 o 
   2   4   6       19.07       25.43      5.72 o 
   3   4   6      133.37      138.43      9.71 o 
   4   4   6      273.97      287.26     17.07 o 
   5   4   6      390.88      389.38     18.06 o 
  -5   5   6      200.32      204.29     19.15 o 
  -4   5   6       23.39       46.33     11.48 o 
  -3   5   6      347.72      345.90     13.74 o 
  -2   5   6      161.46      143.81      6.61 o 
  -1   5   6     3876.80     4145.85     70.81 o 
   0   5   6     1181.94     1347.59     26.03 o 
   1   5   6     3896.15     3985.25     79.68 o 
   2   5   6      163.41      151.24     10.03 o 
   3   5   6      350.52      363.83     14.13 o 
   4   5   6       19.98       32.83      9.99 o 
   5   5   6      206.21      169.27     29.00 o 
  -5   6   6       23.88       16.18     23.44 o 
  -4   6   6       37.87       63.86     26.86 o 
  -3   6   6       17.31       10.87      6.81 o 
  -2   6   6       47.98       44.19      7.29 o 
  -1   6   6      493.92      496.03     13.30 o 
   0   6   6      648.89      745.59     16.97 o 
   1   6   6      474.56      463.97     14.97 o 
   2   6   6       44.72       49.70     15.74 o 
   3   6   6       16.80        8.59      6.67 o 
   4   6   6       41.71       53.29     17.63 o 
   5   6   6       24.62       29.36     19.40 o 
  -5   7   6       46.49       30.68     13.59 o 
  -4   7   6      539.88      575.78     26.65 o 
  -3   7   6        8.02        4.95      7.34 o 
  -2   7   6      119.84      127.48     10.58 o 
  -1   7   6       13.78       28.94      5.52 o 
   0   7   6     1376.06     1402.31     33.38 o 
   1   7   6       12.27       17.43      6.91 o 
   2   7   6      118.19      145.56     10.99 o 
   3   7   6        8.96       -0.15      6.63 o 
   4   7   6      529.67      538.50     25.43 o 
   5   7   6       43.63       30.57     20.81 o 
  -4   8   6      550.09      539.01     41.48 o 
  -3   8   6       73.20       56.03      9.39 o 
  -2   8   6      338.69      319.19     14.98 o 
  -1   8   6      413.96      436.33     15.96 o 
   0   8   6        1.71       -2.50      5.50 o 
   1   8   6      417.98      417.11     13.80 o 
   2   8   6      341.22      318.59     14.52 o 
   3   8   6       74.29       53.58      9.22 o 
   4   8   6      545.58      470.90     36.35 o 
  -4   9   6      109.63      136.38     17.69 o 
  -3   9   6       13.76        5.09      7.64 o 
  -2   9   6      157.68      164.09     15.87 o 
  -1   9   6      173.05      173.65     16.47 o 
   0   9   6        0.02       -2.58      6.74 o 
   1   9   6      173.99      180.73     13.18 o 
   2   9   6      152.14      182.72     12.93 o 
   3   9   6       13.55        1.05      8.19 o 
   4   9   6      113.98      114.80     25.01 o 
  -3  10   6       12.61       13.47     11.17 o 
  -2  10   6      148.12      148.98     23.22 o 
  -1  10   6      298.48      287.32     31.61 o 
   0  10   6       48.24       46.11      9.24 o 
   1  10   6      297.49      299.72     15.35 o 
   2  10   6      149.21      164.57     13.57 o 
   3  10   6       12.34        8.23     11.29 o 
  -3  11   6       63.25       49.72     13.76 o 
  -2  11   6      271.84      253.56     27.37 o 
  -1  11   6      393.05      429.45     23.84 o 
   0  11   6      255.59      265.83     18.73 o 
   1  11   6      394.33      426.73     37.99 o 
   2  11   6      275.95      250.77     15.55 o 
   3  11   6       62.51       27.18     23.29 o 
  -2  12   6       60.08       56.00     14.77 o 
  -1  12   6      446.45      464.41     25.30 o 
   0  12   6       56.97       52.35     14.50 o 
   1  12   6      450.02      440.71     19.90 o 
   2  12   6       58.65       32.26     11.10 o 
   1   0   7      548.25      538.58     13.39 o 
   2   0   7      211.42      185.75      6.18 o 
   3   0   7     1573.70     1401.06     47.02 o 
   4   0   7      107.37      103.18     12.59 o 
   5   0   7       92.69      102.62     14.82 o 
   6   0   7        4.02        8.94     12.32 o 
  -6   1   7       11.84        9.45     11.94 o 
  -5   1   7       58.19       84.56     19.55 o 
  -4   1   7      127.04      131.75     15.23 o 
  -3   1   7     1352.20     1228.71     27.98 o 
  -2   1   7      250.15      230.46      9.08 o 
  -1   1   7       21.79       24.15      3.61 o 
   0   1   7       99.69       95.58      5.53 o 
   1   1   7       19.01       47.67     11.73 o 
   2   1   7      240.71      246.73     17.59 o 
   3   1   7     1380.59     1208.43     54.30 o 
   4   1   7      126.39      132.13      9.77 o 
   5   1   7       60.16       64.86     13.11 o 
   6   1   7       12.09       19.85     13.13 o 
  -6   2   7       72.20       80.63     16.19 o 
  -5   2   7        8.95       30.81     16.61 o 
  -4   2   7      300.85      273.23     15.03 o 
  -3   2   7     1236.68      992.81    122.72 o 
  -2   2   7      638.15      639.58     29.79 o 
  -1   2   7      472.30      432.05     12.02 o 
   0   2   7       59.45       59.22      5.49 o 
   1   2   7      477.54      445.08     21.98 o 
   2   2   7      632.24      699.22     44.20 o 
   3   2   7     1257.35     1188.72     79.39 o 
   4   2   7      295.03      284.67     12.52 o 
   5   2   7        9.09       19.89     10.95 o 
   6   2   7       72.45       77.16     15.46 o 
  -5   3   7      107.38      130.16     14.28 o 
  -4   3   7      170.62      173.94     22.03 o 
  -3   3   7     1810.40     1559.07    125.86 o 
  -2   3   7      128.23       97.39     13.31 o 
  -1   3   7      782.22      758.37     17.85 o 
   0   3   7       42.50       44.22      4.46 o 
   1   3   7      782.45      749.48     22.68 o 
   2   3   7      123.93      138.67     10.21 o 
   3   3   7     1818.74     1783.19    108.45 o 
   4   3   7      168.59      184.64     11.29 o 
   5   3   7      105.96      143.73     15.99 o 
  -5   4   7        8.05       21.86     15.70 o 
  -4   4   7      626.06      573.58     50.30 o 
  -3   4   7      368.46      320.18     12.73 o 
  -2   4   7     2057.84     1953.09     42.24 o 
  -1   4   7     1154.60     1183.18     22.87 o 
   0   4   7       53.71       57.29      5.69 o 
   1   4   7     1167.10     1160.82     47.83 o 
   2   4   7     2069.07     2019.24     52.57 o 
   3   4   7      348.77      363.28     14.09 o 
   4   4   7      630.99      615.88     32.97 o 
   5   4   7        8.47       39.70     11.89 o 
  -5   5   7      127.09      170.57     17.75 o 
  -4   5   7      930.19      887.42     34.74 o 
  -3   5   7      175.77      176.99     11.15 o 
  -2   5   7     1446.62     1471.52     34.24 o 
  -1   5   7     3100.74     3192.75     55.52 o 
   0   5   7      237.85      258.04      9.08 o 
   1   5   7     3115.44     3149.67     64.74 o 
   2   5   7     1459.70     1456.16     34.02 o 
   3   5   7      175.83      169.03     10.69 o 
   4   5   7      933.98      922.67     33.98 o 
   5   5   7      125.19      131.78     15.82 o 
  -5   6   7       17.77       15.56     18.40 o 
  -4   6   7      393.14      371.51     20.25 o 
  -3   6   7      498.09      452.60     16.75 o 
  -2   6   7      122.97      141.38     10.26 o 
  -1   6   7      300.24      292.39     10.07 o 
   0   6   7      499.82      489.42     21.88 o 
   1   6   7      291.98      285.93     12.04 o 
   2   6   7      123.90      134.16     10.09 o 
   3   6   7      501.37      436.17     21.82 o 
   4   6   7      389.14      400.02     21.45 o 
   5   6   7       16.96       27.54     19.79 o 
  -5   7   7        3.16       -6.11     11.69 o 
  -4   7   7        2.51       12.89      9.77 o 
  -3   7   7      159.70      172.32     15.13 o 
  -2   7   7      962.94      935.81     26.10 o 
  -1   7   7      405.39      394.07     12.44 o 
   0   7   7       54.02       74.36      7.92 o 
   1   7   7      406.92      379.33     15.83 o 
   2   7   7      936.78      917.03     25.41 o 
   3   7   7      165.24      174.86     12.73 o 
   4   7   7        1.66        5.97     10.41 o 
   5   7   7        3.21       15.39     20.43 o 
  -4   8   7      104.62       91.83     14.46 o 
  -3   8   7       14.67        1.43      8.07 o 
  -2   8   7      255.69      246.64     18.19 o 
  -1   8   7        1.89       15.01     13.14 o 
   0   8   7       15.16       14.62      6.59 o 
   1   8   7        2.94        0.35      6.45 o 
   2   8   7      246.38      227.90     12.96 o 
   3   8   7       16.08       16.31      7.76 o 
   4   8   7      111.50      106.09     16.90 o 
  -4   9   7      257.61      276.95     21.92 o 
  -3   9   7       10.31        2.19      8.12 o 
  -2   9   7      194.44      223.17     14.89 o 
  -1   9   7       85.13       80.02     13.07 o 
   0   9   7       28.41       31.19      8.74 o 
   1   9   7       78.41       77.34     10.02 o 
   2   9   7      190.21      212.06     13.56 o 
   3   9   7        9.76       -5.91      7.71 o 
   4   9   7      256.65      237.28     27.45 o 
  -3  10   7       65.50       58.06     10.97 o 
  -2  10   7      394.38      389.45     22.01 o 
  -1  10   7      345.83      388.71     21.65 o 
   0  10   7        2.76        1.10      7.67 o 
   1  10   7      345.46      325.89     16.20 o 
   2  10   7      397.24      403.95     22.76 o 
   3  10   7       65.42       51.78     13.19 o 
  -3  11   7       28.11        7.70     11.38 o 
  -2  11   7      182.23      162.84     17.39 o 
  -1  11   7       22.54       40.13     13.26 o 
   0  11   7        3.01       -7.71      9.57 o 
   1  11   7       22.85       25.84     10.78 o 
   2  11   7      184.34      189.17     15.32 o 
   3  11   7       30.22       42.19     21.23 o 
  -2  12   7        1.83        5.26     11.51 o 
  -1  12   7        1.54       21.61     13.33 o 
   0  12   7       13.15       26.49     13.05 o 
   1  12   7        1.43       19.04     10.52 o 
   2  12   7        2.56        9.43     10.10 o 
   0   0   8      488.17      450.03     20.18 o 
   1   0   8     1093.05     1033.30     19.15 o 
   2   0   8      240.63      266.96      9.39 o 
   3   0   8       21.51       57.22     11.48 o 
   4   0   8      420.65      359.16     16.78 o 
   5   0   8      333.12      340.31     27.97 o 
   6   0   8       25.87       34.75     19.28 o 
  -6   1   8       93.20      110.52     17.39 o 
  -5   1   8      129.25      155.13     23.82 o 
  -4   1   8      199.53      171.77     12.27 o 
  -3   1   8       54.18       64.86      6.93 o 
  -2   1   8     1742.57     1707.48     56.21 o 
  -1   1   8     1653.11     1692.82     30.44 o 
   0   1   8     2213.37     2222.14     37.76 o 
   1   1   8     1668.12     1631.32     28.30 o 
   2   1   8     1725.94     1601.93     33.51 o 
   3   1   8       51.84       76.87      8.99 o 
   4   1   8      201.18      190.86     12.59 o 
   5   1   8      129.90      149.96     16.38 o 
   6   1   8       95.09      119.36     17.48 o 
  -5   2   8      196.62      222.91     27.40 o 
  -4   2   8      105.15       95.69     11.64 o 
  -3   2   8      152.57      143.61      7.97 o 
  -2   2   8     1483.27     1455.25     31.65 o 
  -1   2   8      480.52      418.88     11.89 o 
   0   2   8     3288.35     3236.97     62.86 o 
   1   2   8      464.58      449.42     16.45 o 
   2   2   8     1490.32     1449.55     41.04 o 
   3   2   8      152.41      169.54     28.27 o 
   4   2   8      101.07      102.37     11.70 o 
   5   2   8      193.02      211.70     18.67 o 
  -5   3   8      290.18      273.24     17.30 o 
  -4   3   8      207.84      180.39     16.97 o 
  -3   3   8      642.07      623.14     53.64 o 
  -2   3   8      761.14      810.62     41.99 o 
  -1   3   8      633.52      640.12     35.91 o 
   0   3   8     1841.95     1736.97     41.42 o 
   1   3   8      637.87      589.61     19.75 o 
   2   3   8      773.01      811.98     34.39 o 
   3   3   8      644.00      656.62     52.36 o 
   4   3   8      202.07      177.56     11.50 o 
   5   3   8      291.31      290.55     28.78 o 
  -5   4   8      238.23      237.18     30.43 o 
  -4   4   8      395.72      363.64     19.00 o 
  -3   4   8      199.56      188.14     15.07 o 
  -2   4   8      541.13      517.75     32.69 o 
  -1   4   8     1369.29     1378.24     26.02 o 
   0   4   8      357.52      314.04     11.01 o 
   1   4   8     1354.52     1393.37     38.52 o 
   2   4   8      525.42      516.77     19.34 o 
   3   4   8      196.47      210.18     13.38 o 
   4   4   8      403.94      412.62     28.35 o 
   5   4   8      232.86      232.64     28.89 o 
  -5   5   8       16.25        7.45     10.78 o 
  -4   5   8      799.95      702.96     28.01 o 
  -3   5   8        0.07       -5.55      5.65 o 
  -2   5   8      427.22      431.33     15.07 o 
  -1   5   8      367.91      334.63     10.07 o 
   0   5   8     3210.74     3424.31     68.72 o 
   1   5   8      366.02      333.92     23.53 o 
   2   5   8      422.60      419.26     14.86 o 
   3   5   8        0.02        7.71      6.77 o 
   4   5   8      802.63      813.54     43.69 o 
   5   5   8       16.43       25.58     13.70 o 
  -5   6   8      103.61       80.00     22.85 o 
  -4   6   8      172.78      197.75     16.83 o 
  -3   6   8       28.27       27.86      7.70 o 
  -2   6   8     1057.50      992.75     51.19 o 
  -1   6   8      975.66     1022.55     24.19 o 
   0   6   8     3387.63     3719.25     65.20 o 
   1   6   8      982.49      968.52     24.82 o 
   2   6   8     1072.01     1045.43     27.34 o 
   3   6   8       28.42       25.36      7.54 o 
   4   6   8      172.72      186.20     17.43 o 
   5   6   8      106.34      112.36     16.36 o 
  -5   7   8       95.58       88.89     16.04 o 
  -4   7   8       37.18       37.35     12.46 o 
  -3   7   8      171.50      164.50     12.77 o 
  -2   7   8      530.03      514.08     18.31 o 
  -1   7   8     1522.14     1555.92     37.35 o 
   0   7   8        6.56        6.48      6.09 o 
   1   7   8     1524.37     1518.59     36.07 o 
   2   7   8      525.95      497.83     17.75 o 
   3   7   8      172.49      178.38     12.65 o 
   4   7   8       38.43       19.97     26.44 o 
   5   7   8       94.15      101.50     25.25 o 
  -4   8   8       51.90       69.80     14.42 o 
  -3   8   8        3.29       -4.93      7.18 o 
  -2   8   8      487.57      466.72     22.13 o 
  -1   8   8       80.80       84.48      9.91 o 
   0   8   8      262.85      248.57     12.76 o 
   1   8   8       85.18       66.42     11.07 o 
   2   8   8      473.78      495.21     18.24 o 
   3   8   8        3.38       -9.09      7.02 o 
   4   8   8       53.03       79.96     14.70 o 
  -4   9   8       68.92       54.92     14.36 o 
  -3   9   8        3.64       -6.39      7.29 o 
  -2   9   8      206.32      212.74     14.71 o 
  -1   9   8      260.79      245.57     23.71 o 
   0   9   8       18.73       13.98      7.79 o 
   1   9   8      266.18      251.37     14.03 o 
   2   9   8      211.03      214.63     17.50 o 
   3   9   8        3.41        5.12      9.42 o 
   4   9   8       64.59       40.86     22.79 o 
  -3  10   8       10.68       -0.46      8.27 o 
  -2  10   8      153.08      165.31     19.19 o 
  -1  10   8      120.08      146.97     20.80 o 
   0  10   8      122.32      129.99     15.71 o 
   1  10   8      119.39      140.46     15.31 o 
   2  10   8      157.78      146.78     22.90 o 
   3  10   8       11.16        6.27     13.58 o 
  -3  11   8        0.29       -8.86     11.05 o 
  -2  11   8      171.22      141.81     23.96 o 
  -1  11   8       97.19      101.18     15.46 o 
   0  11   8       39.91       35.21     13.23 o 
   1  11   8       93.30       98.54     12.50 o 
   2  11   8      171.16      196.92     19.19 o 
   3  11   8        0.30       -1.10     12.45 o 
  -2  12   8        1.91      410.20    309.16 o 
  -1  12   8      106.13       85.38     15.96 o 
   0  12   8       46.29       48.09     14.26 o 
   1  12   8      106.90      132.02     14.46 o 
   2  12   8        1.73       11.20     11.94 o 
   1   0   9     2322.53     2258.34     38.68 o 
   2   0   9       49.94       84.15      4.93 o 
   3   0   9     1845.01     1742.67     38.07 o 
   4   0   9        2.77        4.57      9.73 o 
   5   0   9       15.92       29.43     15.68 o 
  -5   1   9       62.15       59.19     18.52 o 
  -4   1   9       30.28       35.39      9.12 o 
  -3   1   9      226.03      196.94      9.86 o 
  -2   1   9      271.50      266.22      8.31 o 
  -1   1   9     2797.40     2808.33     47.60 o 
   0   1   9      326.74      329.44     12.43 o 
   1   1   9     2816.62     2855.89     47.89 o 
   2   1   9      251.01      241.08     11.34 o 
   3   1   9      233.07      200.54     12.08 o 
   4   1   9       29.66       30.36      9.24 o 
   5   1   9       61.97       78.69     19.05 o 
  -5   2   9       10.54       45.87     11.52 o 
  -4   2   9      175.82      178.37     14.59 o 
  -3   2   9      723.76      688.04     42.43 o 
  -2   2   9      112.76       99.09      6.88 o 
  -1   2   9     1418.12     1555.65     79.39 o 
   0   2   9       29.90       21.26      3.78 o 
   1   2   9     1401.16     1468.78     31.60 o 
   2   2   9      103.26       98.57     20.94 o 
   3   2   9      712.91      640.03     32.15 o 
   4   2   9      177.00      154.10     12.98 o 
   5   2   9       10.35       30.58     11.76 o 
  -5   3   9       41.41       43.73     12.05 o 
  -4   3   9       97.42       86.18     17.79 o 
  -3   3   9      586.89      535.69     16.56 o 
  -2   3   9     5748.30     6130.38    237.57 o 
  -1   3   9       20.95       28.07      6.00 o 
   0   3   9      113.37      149.39     13.75 o 
   1   3   9       18.18       27.26      5.43 o 
   2   3   9     5720.34     5743.75    134.78 o 
   3   3   9      589.34      548.68     45.66 o 
   4   3   9       97.75       91.60     11.81 o 
   5   3   9       39.43       38.53     12.30 o 
  -5   4   9      109.89      115.01     24.01 o 
  -4   4   9      196.09      186.59     14.86 o 
  -3   4   9      833.89      707.51     43.69 o 
  -2   4   9     1731.95     1776.48     54.00 o 
  -1   4   9      237.89      223.13      7.59 o 
   0   4   9     1150.20     1201.48     27.36 o 
   1   4   9      232.53      233.79     12.27 o 
   2   4   9     1759.53     1672.94     45.78 o 
   3   4   9      834.79      833.47     34.26 o 
   4   4   9      198.21      217.90     15.73 o 
   5   4   9      111.35      122.03     15.93 o 
  -5   5   9       31.16       38.73     17.49 o 
  -4   5   9      158.30      156.06     24.46 o 
  -3   5   9      741.82      642.70     20.21 o 
  -2   5   9      407.61      422.31     15.33 o 
  -1   5   9      185.00      177.92     10.11 o 
   0   5   9        2.92       -5.55      5.29 o 
   1   5   9      175.39      189.98     12.50 o 
   2   5   9      418.51      396.69     17.62 o 
   3   5   9      723.79      706.32     21.78 o 
   4   5   9      157.26      178.18     13.17 o 
   5   5   9       32.88       47.48     12.78 o 
  -5   6   9       22.69       39.58     13.08 o 
  -4   6   9      427.33      445.68     22.48 o 
  -3   6   9      586.71      563.79     22.38 o 
  -2   6   9      783.44      728.15     21.83 o 
  -1   6   9      204.27      201.32      8.59 o 
   0   6   9        9.94       26.31      5.08 o 
   1   6   9      204.57      203.40     10.46 o 
   2   6   9      764.72      700.20     21.20 o 
   3   6   9      578.43      548.71     19.22 o 
   4   6   9      423.59      477.69     28.69 o 
   5   6   9       22.80       37.90     12.19 o 
  -4   7   9       37.43       43.90     12.55 o 
  -3   7   9      353.02      320.83     15.96 o 
  -2   7   9      891.79      877.89     25.43 o 
  -1   7   9      374.34      392.20     15.61 o 
   0   7   9       14.30        6.26      5.89 o 
   1   7   9      378.81      362.64     17.85 o 
   2   7   9      916.52      858.41     24.81 o 
   3   7   9      361.96      311.48     14.70 o 
   4   7   9       39.66       -0.64     19.38 o 
  -4   8   9       88.94       58.00     13.93 o 
  -3   8   9        1.80       -6.47      7.06 o 
  -2   8   9      521.96      492.14     18.73 o 
  -1   8   9      282.81      281.68     19.89 o 
   0   8   9        1.02       -0.81      6.05 o 
   1   8   9      278.90      272.98     19.62 o 
   2   8   9      536.76      498.11     22.80 o 
   3   8   9        1.48       -4.26      7.31 o 
   4   8   9       89.37      100.55     27.08 o 
  -4   9   9      133.94      158.86     18.37 o 
  -3   9   9      112.90       97.07     12.22 o 
  -2   9   9       89.53       98.20     11.51 o 
  -1   9   9      683.54      704.27     51.23 o 
   0   9   9       23.38        9.42      7.69 o 
   1   9   9      685.79      655.80     29.34 o 
   2   9   9       83.46       98.62     25.67 o 
   3   9   9      111.06      119.77     12.59 o 
   4   9   9      132.64      160.43     25.18 o 
  -3  10   9       13.94        6.05      9.43 o 
  -2  10   9       75.56       96.36     14.44 o 
  -1  10   9       11.61       13.49     11.68 o 
   0  10   9       20.12       26.03     11.24 o 
   1  10   9       12.91       14.29      8.07 o 
   2  10   9       78.24       83.52     13.86 o 
   3  10   9       12.96       14.79     11.36 o 
  -2  11   9      132.54      131.87     19.93 o 
  -1  11   9        5.09        1.47      9.64 o 
   0  11   9       51.42       24.77     18.08 o 
   1  11   9        5.64       18.89     11.31 o 
   2  11   9      128.03      161.79     18.36 o 
  -1  12   9       19.34       31.56     15.82 o 
   0  12   9        7.22        3.47     12.12 o 
   1  12   9       20.39       32.23     14.00 o 
   0   0  10     4241.33     4016.62     94.02 o 
   1   0  10       65.68      102.60      5.44 o 
   2   0  10      626.89      626.26     20.83 o 
   3   0  10      173.79      200.94     18.73 o 
   4   0  10       83.19       75.58     10.91 o 
   5   0  10      196.26      211.64     23.22 o 
  -5   1  10       51.92       45.52     11.78 o 
  -4   1  10       56.06       62.01     20.84 o 
  -3   1  10      105.28      119.03      8.97 o 
  -2   1  10      104.41      120.00      6.37 o 
  -1   1  10     1390.73     1552.53     28.22 o 
   0   1  10     4682.67     4589.59     75.65 o 
   1   1  10     1384.79     1522.62     27.22 o 
   2   1  10      109.71      105.67     12.42 o 
   3   1  10      106.77       97.86     10.67 o 
   4   1  10       55.04       46.97      9.94 o 
   5   1  10       54.83       51.60     17.49 o 
  -5   2  10      502.45      431.62     21.19 o 
  -4   2  10       19.66        5.89      7.77 o 
  -3   2  10        9.85       22.85      6.79 o 
  -2   2  10      296.48      270.56     10.26 o 
  -1   2  10     2626.48     2806.66     61.46 o 
   0   2  10     1975.92     2025.36     35.58 o 
   1   2  10     2670.04     2641.40     52.22 o 
   2   2  10      285.25      234.82     25.44 o 
   3   2  10        9.15       38.97      8.03 o 
   4   2  10       19.52       17.75      9.10 o 
   5   2  10      502.68      481.85     41.86 o 
  -5   3  10       65.54       84.59     18.20 o 
  -4   3  10       11.58       11.96      6.79 o 
  -3   3  10      154.40      171.14      9.73 o 
  -2   3  10     2342.49     2232.31     47.27 o 
  -1   3  10      253.62      212.24     12.21 o 
   0   3  10    11989.10    12717.36    237.52 o 
   1   3  10      245.20      224.62      8.15 o 
   2   3  10     2342.05     2341.83     60.58 o 
   3   3  10      150.50      172.90     19.31 o 
   4   3  10       11.90        8.39     11.53 o 
   5   3  10       64.73       67.26     13.82 o 
  -5   4  10      226.75      255.80     19.49 o 
  -4   4  10      317.20      289.26     34.20 o 
  -3   4  10      218.32      273.26     20.73 o 
  -2   4  10     1017.30     1083.46     39.32 o 
  -1   4  10     1153.96     1134.91     27.12 o 
   0   4  10      714.26      801.13     25.08 o 
   1   4  10     1149.40     1179.80     34.38 o 
   2   4  10     1035.12     1039.53     56.16 o 
   3   4  10      221.21      304.89     32.39 o 
   4   4  10      315.34      329.10     15.43 o 
   5   4  10      230.26      214.24     24.31 o 
  -5   5  10      272.47      277.54     28.95 o 
  -4   5  10      129.56      115.83     14.68 o 
  -3   5  10       41.16       65.67      8.73 o 
  -2   5  10      183.68      212.53     16.39 o 
  -1   5  10      910.18      902.21     19.33 o 
   0   5  10        2.87       -4.60      4.21 o 
   1   5  10      902.14      857.35     28.31 o 
   2   5  10      190.84      215.18     34.90 o 
   3   5  10       39.39       71.75     11.56 o 
   4   5  10      127.83      146.29     12.39 o 
   5   5  10      270.01      275.40     19.85 o 
  -5   6  10      132.12      111.22     25.68 o 
  -4   6  10      508.98      498.77     39.67 o 
  -3   6  10      322.57      262.12     13.53 o 
  -2   6  10      170.11      189.10     11.84 o 
  -1   6  10      409.46      402.07     15.14 o 
   0   6  10      485.26      517.92     16.63 o 
   1   6  10      404.25      393.85     18.12 o 
   2   6  10      160.79      174.84     12.39 o 
   3   6  10      319.34      303.69     22.04 o 
   4   6  10      508.27      557.10     23.74 o 
   5   6  10      130.15      133.55     17.08 o 
  -4   7  10      187.80      179.96     26.72 o 
  -3   7  10      109.73      110.96     11.34 o 
  -2   7  10        9.47        9.67      7.52 o 
  -1   7  10      253.89      248.27     12.73 o 
   0   7  10       38.25       28.99      9.05 o 
   1   7  10      254.78      227.38     13.81 o 
   2   7  10        9.61        6.36      7.63 o 
   3   7  10      112.25      121.36     11.78 o 
   4   7  10      191.46      204.48     36.97 o 
  -4   8  10       18.56       32.84     12.01 o 
  -3   8  10        6.86        1.53      7.95 o 
  -2   8  10      145.21      158.22     12.61 o 
  -1   8  10      174.87      209.07     13.41 o 
   0   8  10       18.24       20.52      7.39 o 
   1   8  10      170.09      203.03     16.77 o 
   2   8  10      147.58      150.14     12.29 o 
   3   8  10        7.39       19.38      9.57 o 
   4   8  10       17.96       25.96     12.99 o 
  -4   9  10       45.83       52.26     14.65 o 
  -3   9  10        0.53      -12.07      8.32 o 
  -2   9  10       80.44       94.38     12.02 o 
  -1   9  10      522.00      539.23     26.37 o 
   0   9  10        0.47       -4.05      9.55 o 
   1   9  10      517.70      497.63     40.23 o 
   2   9  10       79.94       78.72     12.73 o 
   3   9  10        0.41      -10.37      8.06 o 
   4   9  10       48.08       52.91     18.57 o 
  -3  10  10        4.94       -4.31      9.23 o 
  -2  10  10       61.69       59.24     11.11 o 
  -1  10  10       35.77       33.62     12.00 o 
   0  10  10       16.77       18.78     10.76 o 
   1  10  10       38.23       38.21      9.89 o 
   2  10  10       60.06       49.43     15.98 o 
   3  10  10        4.89       -3.75     14.87 o 
  -2  11  10       32.56       31.53     12.75 o 
  -1  11  10      493.13      484.84     25.70 o 
   0  11  10       57.77       25.65     15.20 o 
   1  11  10      488.79      449.23     24.35 o 
   2  11  10       32.07       18.48     10.25 o 
  -1  12  10      229.51      213.46     77.35 o 
   0  12  10       28.71       23.27     14.23 o 
   1  12  10      230.48      261.27     21.97 o 
   1   0  11       41.33       84.00     19.12 o 
   2   0  11      494.11      422.75     11.10 o 
   3   0  11      536.45      458.91     18.87 o 
   4   0  11      149.53      117.64     12.73 o 
   5   0  11      157.50      157.69     15.49 o 
  -5   1  11       37.33       32.01     11.44 o 
  -4   1  11       21.12       16.16      8.30 o 
  -3   1  11      229.68      180.28      9.72 o 
  -2   1  11     1991.91     1855.14     33.79 o 
  -1   1  11      332.95      361.29      9.73 o 
   0   1  11      105.90      151.89     27.11 o 
   1   1  11      323.19      372.61      9.41 o 
   2   1  11     2005.13     1871.60     38.68 o 
   3   1  11      224.43      195.24     12.89 o 
   4   1  11       21.90       13.66     14.74 o 
   5   1  11       38.27       45.23     15.89 o 
  -5   2  11       16.57       80.63     13.40 o 
  -4   2  11      138.63      135.71     13.48 o 
  -3   2  11     1649.70     1630.96     41.32 o 
  -2   2  11      401.28      380.20     14.85 o 
  -1   2  11       71.58       83.89      5.66 o 
   0   2  11      221.83      259.56      8.23 o 
   1   2  11       71.95       72.97      8.86 o 
   2   2  11      412.84      360.72     11.25 o 
   3   2  11     1655.35     1565.09    108.36 o 
   4   2  11      142.97      154.32     23.79 o 
   5   2  11       15.79       41.55     16.30 o 
  -5   3  11       11.81        6.37     10.56 o 
  -4   3  11       52.88       48.64     10.85 o 
  -3   3  11      176.00      163.15     12.33 o 
  -2   3  11      290.76      310.48     12.05 o 
  -1   3  11      748.01      753.75     19.56 o 
   0   3  11      216.28      245.40     26.24 o 
   1   3  11      740.97      733.04     24.12 o 
   2   3  11      282.35      338.30     40.07 o 
   3   3  11      167.16      176.99     14.32 o 
   4   3  11       53.41       50.69     11.16 o 
   5   3  11       11.07       13.92     11.55 o 
  -5   4  11       49.48       95.00     42.66 o 
  -4   4  11       91.57       77.86     12.55 o 
  -3   4  11     4132.05     4039.01     82.25 o 
  -2   4  11      536.69      550.31     17.43 o 
  -1   4  11      389.05      402.91     17.68 o 
   0   4  11      703.83      714.94     18.70 o 
   1   4  11      399.08      416.06     12.72 o 
   2   4  11      535.00      557.15     37.09 o 
   3   4  11     4157.57     4404.47    150.64 o 
   4   4  11       91.78      119.32     13.40 o 
   5   4  11       48.81       69.96     14.67 o 
  -5   5  11       15.84        9.93     18.02 o 
  -4   5  11       57.33       66.95     12.15 o 
  -3   5  11     1036.11      969.55     62.44 o 
  -2   5  11      916.55      920.28     45.71 o 
  -1   5  11      564.28      528.48     16.98 o 
   0   5  11      128.26      147.96     16.34 o 
   1   5  11      567.90      535.12     21.29 o 
   2   5  11      919.96      975.95     36.75 o 
   3   5  11     1045.18      997.31     40.18 o 
   4   5  11       56.91       60.58     10.57 o 
   5   5  11       16.00       31.81     15.37 o 
  -5   6  11       18.66        1.79     18.85 o 
  -4   6  11      142.81      186.58     17.95 o 
  -3   6  11      583.59      574.68     19.98 o 
  -2   6  11      706.71      704.62     33.50 o 
  -1   6  11       16.92       14.35      6.55 o 
   0   6  11        3.65        4.37      5.54 o 
   1   6  11       18.51       16.67     11.34 o 
   2   6  11      687.30      649.67     41.98 o 
   3   6  11      576.09      557.14     19.85 o 
   4   6  11      139.59      189.76     16.86 o 
   5   6  11       18.28       22.62     12.69 o 
  -4   7  11       34.11       17.43     11.81 o 
  -3   7  11       70.36       66.35     10.33 o 
  -2   7  11       19.03       19.45      8.22 o 
  -1   7  11      167.71      196.54     16.30 o 
   0   7  11       35.92       43.84      8.37 o 
   1   7  11      170.61      173.03     11.35 o 
   2   7  11       18.10       -3.45      6.70 o 
   3   7  11       66.15       73.60     10.49 o 
   4   7  11       33.10       30.40     12.38 o 
  -4   8  11      290.79      264.44     40.60 o 
  -3   8  11       83.10       76.70     11.11 o 
  -2   8  11      202.51      205.82     14.34 o 
  -1   8  11      458.24      468.15     18.18 o 
   0   8  11      276.69      251.94     18.04 o 
   1   8  11      457.38      449.96     21.97 o 
   2   8  11      204.33      209.09     13.60 o 
   3   8  11       83.23       89.79     11.20 o 
   4   8  11      288.47      289.09     20.76 o 
  -3   9  11       17.50       10.75      8.73 o 
  -2   9  11      171.83      177.78     14.47 o 
  -1   9  11       86.75       96.67     11.73 o 
   0   9  11      115.92      104.10     18.84 o 
   1   9  11       87.71       93.17     17.10 o 
   2   9  11      173.10      179.55     17.09 o 
   3   9  11       18.76        6.52      8.93 o 
  -3  10  11        4.13       -2.18      8.98 o 
  -2  10  11      185.74      209.21     21.17 o 
  -1  10  11        5.59       14.80     12.31 o 
   0  10  11       17.38        8.11     10.87 o 
   1  10  11        5.61        6.09      7.90 o 
   2  10  11      184.41      211.46     21.56 o 
   3  10  11        4.66       -0.23     10.13 o 
  -2  11  11       38.77       55.79     22.08 o 
  -1  11  11      229.18      269.90     39.93 o 
   0  11  11        7.72        8.01     12.17 o 
   1  11  11      225.63      245.21     19.87 o 
   2  11  11       40.20       39.61     11.44 o 
  -1  12  11       27.58       24.27     11.89 o 
   0  12  11        1.39       -9.95     10.82 o 
   1  12  11       26.88       37.38     14.09 o 
   0   0  12       19.07       12.71      6.58 o 
   1   0  12      643.45      582.12     13.12 o 
   2   0  12       23.88       23.17      3.84 o 
   3   0  12      102.37      113.01     11.60 o 
   4   0  12        7.66        9.83      8.81 o 
   5   0  12      141.55      178.19     16.35 o 
  -5   1  12      119.83      107.72     14.44 o 
  -4   1  12       25.65       13.08      9.04 o 
  -3   1  12       50.77       45.05     14.26 o 
  -2   1  12      100.98       94.10      9.45 o 
  -1   1  12      183.41      185.19      7.09 o 
   0   1  12     4677.77     4556.27     75.73 o 
   1   1  12      177.92      193.99      7.09 o 
   2   1  12      101.54       99.31     12.52 o 
   3   1  12       49.39       56.04      9.91 o 
   4   1  12       25.95        5.31      8.55 o 
   5   1  12      119.19      113.65     22.31 o 
  -5   2  12      652.88      609.90     26.45 o 
  -4   2  12       29.65       25.68      9.40 o 
  -3   2  12       36.32       64.10     24.07 o 
  -2   2  12      159.30      164.37      7.83 o 
  -1   2  12      810.76      797.33     21.06 o 
   0   2  12      726.86      701.63     15.41 o 
   1   2  12      802.96      800.98     22.50 o 
   2   2  12      165.47      164.57     17.02 o 
   3   2  12       34.71       44.65     12.96 o 
   4   2  12       27.47       19.95      8.92 o 
   5   2  12      654.30      625.70     39.55 o 
  -5   3  12        3.38        9.09     10.64 o 
  -4   3  12       35.18       37.42     11.43 o 
  -3   3  12       32.90       51.76     19.18 o 
  -2   3  12      199.08      192.48     13.94 o 
  -1   3  12     1394.18     1422.99     32.11 o 
   0   3  12      369.80      352.39     11.86 o 
   1   3  12     1392.85     1417.45     31.33 o 
   2   3  12      197.94      175.01     12.63 o 
   3   3  12       32.94       45.65     19.06 o 
   4   3  12       35.32       26.52     11.52 o 
   5   3  12        2.84        1.18     11.35 o 
  -5   4  12      210.17      227.31     48.76 o 
  -4   4  12      241.28      204.75     22.96 o 
  -3   4  12     1170.67     1178.72     82.54 o 
  -2   4  12       52.28       55.21      7.30 o 
  -1   4  12       70.26       71.75      7.84 o 
   0   4  12      407.91      443.26     14.61 o 
   1   4  12       74.87       80.34     10.00 o 
   2   4  12       48.76       61.08     14.67 o 
   3   4  12     1168.22     1255.13     82.65 o 
   4   4  12      244.72      280.35     17.67 o 
   5   4  12      209.91      197.54     19.63 o 
  -5   5  12        1.68       16.28     14.41 o 
  -4   5  12        3.91       -2.15      9.01 o 
  -3   5  12     1201.85     1071.82     41.30 o 
  -2   5  12      671.02      673.15     21.50 o 
  -1   5  12      479.78      463.52     15.87 o 
   0   5  12     2030.34     2053.26     75.74 o 
   1   5  12      484.64      457.53     19.35 o 
   2   5  12      661.12      645.92     24.99 o 
   3   5  12     1204.42     1219.27     67.99 o 
   4   5  12        3.51        6.08      8.26 o 
   5   5  12        1.85        9.94     12.26 o 
  -4   6  12      176.28      230.83     19.63 o 
  -3   6  12      350.81      382.28     16.50 o 
  -2   6  12      642.94      616.80     23.47 o 
  -1   6  12       35.68       47.27      8.09 o 
   0   6  12       41.32       49.69      7.12 o 
   1   6  12       38.03       29.99     19.39 o 
   2   6  12      645.88      652.18     27.28 o 
   3   6  12      356.41      392.63     24.91 o 
   4   6  12      173.14      203.29     14.54 o 
  -4   7  12       13.93        7.79     18.96 o 
  -3   7  12      332.03      293.50     15.15 o 
  -2   7  12       72.36       95.29     12.66 o 
  -1   7  12     2225.99     2217.24     99.32 o 
   0   7  12     1164.25     1185.05     48.14 o 
   1   7  12     2231.14     2178.89     60.64 o 
   2   7  12       74.87       71.02     12.46 o 
   3   7  12      329.89      307.26     20.38 o 
   4   7  12       13.09        9.48      9.72 o 
  -4   8  12       97.46      164.35     18.78 o 
  -3   8  12       46.32       26.39      9.32 o 
  -2   8  12       26.66       10.92      8.20 o 
  -1   8  12      111.91      151.59     15.21 o 
   0   8  12       53.26       44.06     11.11 o 
   1   8  12      110.97      155.07     36.60 o 
   2   8  12       26.97       19.40      8.60 o 
   3   8  12       44.67       35.70      9.45 o 
   4   8  12       96.63      111.26     16.83 o 
  -3   9  12       29.08       18.09      9.74 o 
  -2   9  12       71.66       42.87     10.32 o 
  -1   9  12       12.17        3.90      8.38 o 
   0   9  12       89.16       58.48     13.27 o 
   1   9  12       12.46        2.61      9.46 o 
   2   9  12       71.93       60.04     16.40 o 
   3   9  12       29.22       24.12      9.87 o 
  -3  10  12       33.76       23.81     13.31 o 
  -2  10  12       24.59       10.92      9.42 o 
  -1  10  12       93.88       98.94     16.38 o 
   0  10  12        3.36      -11.56      9.59 o 
   1  10  12       95.54       96.22     15.33 o 
   2  10  12       24.56       18.62     11.83 o 
   3  10  12       33.46       17.70     11.82 o 
  -2  11  12       17.66       11.58     12.86 o 
  -1  11  12      316.29      297.35     21.94 o 
   0  11  12       17.43        6.76     11.05 o 
   1  11  12      320.11      340.17     22.13 o 
   2  11  12       17.54        8.07     10.18 o 
   0  12  12       14.62        8.84     26.17 o 
   1   0  13       40.24       32.34      4.32 o 
   2   0  13        0.48       -2.44      3.38 o 
   3   0  13     1968.27     1890.70     72.43 o 
   4   0  13       17.64        9.92      8.62 o 
   5   0  13      152.23      170.15     16.56 o 
  -5   1  13       35.83       32.86     11.53 o 
  -4   1  13       13.70        8.76     18.25 o 
  -3   1  13      176.73      171.02     38.29 o 
  -2   1  13      568.22      517.93     13.12 o 
  -1   1  13       28.82       25.85      4.24 o 
   0   1  13      124.18      163.67     14.83 o 
   1   1  13       31.43       32.98      4.14 o 
   2   1  13      566.73      523.13     14.86 o 
   3   1  13      175.31      162.62     19.40 o 
   4   1  13       13.23        4.61      8.72 o 
   5   1  13       35.24       27.44     11.60 o 
  -5   2  13        0.81       21.62     25.78 o 
  -4   2  13      119.87      107.46     12.83 o 
  -3   2  13     1118.71      981.02     80.07 o 
  -2   2  13      157.80      157.65      7.66 o 
  -1   2  13      412.68      393.20     11.17 o 
   0   2  13      605.91      617.33     14.41 o 
   1   2  13      411.56      405.13     14.41 o 
   2   2  13      156.95      157.67     12.12 o 
   3   2  13     1096.64      989.41     56.93 o 
   4   2  13      116.13      113.64     13.48 o 
   5   2  13        1.14       17.78     16.04 o 
  -5   3  13      116.36      106.59     15.72 o 
  -4   3  13       26.07       36.58     11.89 o 
  -3   3  13       15.95       17.69      8.02 o 
  -2   3  13      218.81      204.86     10.21 o 
  -1   3  13      546.49      536.67     16.08 o 
   0   3  13      369.19      386.46     15.49 o 
   1   3  13      546.44      575.71     22.11 o 
   2   3  13      227.18      216.84     20.50 o 
   3   3  13       14.91       18.50     15.18 o 
   4   3  13       26.38       31.66      9.75 o 
   5   3  13      118.21       70.41     20.60 o 
  -5   4  13       23.84       36.44     22.49 o 
  -4   4  13      187.46      218.25     32.95 o 
  -3   4  13      425.82      464.48     73.13 o 
  -2   4  13      110.65      128.76     10.14 o 
  -1   4  13      129.99      125.77     10.91 o 
   0   4  13     1042.33      987.04     29.09 o 
   1   4  13      127.67      145.86     12.28 o 
   2   4  13      103.59      124.14     18.76 o 
   3   4  13      419.67      474.23     84.18 o 
   4   4  13      193.58      262.80     42.61 o 
   5   4  13       23.57       30.17     12.86 o 
  -5   5  13       22.19       18.90     14.68 o 
  -4   5  13       50.86       38.76     16.80 o 
  -3   5  13     1059.05     1030.52     90.65 o 
  -2   5  13      591.30      593.36     19.65 o 
  -1   5  13      900.23      866.69     23.65 o 
   0   5  13      250.55      242.68     12.36 o 
   1   5  13      902.94      859.60     36.71 o 
   2   5  13      582.63      561.61     23.46 o 
   3   5  13     1065.02     1102.46     61.68 o 
   4   5  13       50.35       51.21     18.68 o 
   5   5  13       22.07       20.40     14.94 o 
  -4   6  13      555.67      496.38     50.74 o 
  -3   6  13      587.72      561.57     26.31 o 
  -2   6  13     1459.22     1417.54     67.82 o 
  -1   6  13      174.05      181.61     11.62 o 
   0   6  13      111.47       97.59      9.20 o 
   1   6  13      173.96      195.11     20.74 o 
   2   6  13     1480.32     1447.31     44.20 o 
   3   6  13      597.52      581.24     25.45 o 
   4   6  13      552.33      600.66     40.04 o 
  -4   7  13       19.13       17.80     19.27 o 
  -3   7  13       51.21       62.61     10.50 o 
  -2   7  13      198.56      215.77     14.08 o 
  -1   7  13      245.74      254.13     13.56 o 
   0   7  13       77.28       66.91     12.24 o 
   1   7  13      241.59      264.80     17.47 o 
   2   7  13      198.39      190.01     13.11 o 
   3   7  13       48.21       55.43     21.80 o 
   4   7  13       19.54       19.03     10.58 o 
  -4   8  13      139.95      138.49     23.35 o 
  -3   8  13       17.58        3.18      9.02 o 
  -2   8  13      154.75      158.90     14.82 o 
  -1   8  13      114.62       91.31     11.50 o 
   0   8  13       50.09       39.85     14.20 o 
   1   8  13      116.69       79.93     12.67 o 
   2   8  13      148.70      127.79     15.31 o 
   3   8  13       16.78       24.34      9.81 o 
   4   8  13      141.56      224.68     28.76 o 
  -3   9  13       29.00       23.59     10.30 o 
  -2   9  13        5.03       12.55     10.15 o 
  -1   9  13      192.59      205.75     14.06 o 
   0   9  13       23.32        8.27     10.30 o 
   1   9  13      188.62      218.35     18.98 o 
   2   9  13        5.18        2.64     12.57 o 
   3   9  13       29.98       21.46     11.36 o 
  -2  10  13      131.21      163.18     20.74 o 
  -1  10  13      117.08      149.32     18.31 o 
   0  10  13        4.54       -9.71     11.23 o 
   1  10  13      116.04      113.14     15.32 o 
   2  10  13      128.74      125.73     16.66 o 
  -2  11  13        6.56        3.11     12.44 o 
  -1  11  13       73.97       88.36     16.42 o 
   0  11  13        6.56        6.78     17.45 o 
   1  11  13       75.18       77.18     15.76 o 
   2  11  13        6.09       16.73     11.53 o 
   0   0  14      132.29      131.97     10.43 o 
   1   0  14      342.00      310.29      9.29 o 
   2   0  14       74.84       76.68      6.98 o 
   3   0  14      162.10      201.94     50.61 o 
   4   0  14       48.98       39.30     16.40 o 
   5   0  14      359.40      304.89     19.06 o 
  -5   1  14        4.18       -7.92     10.07 o 
  -4   1  14      159.15      124.61     31.22 o 
  -3   1  14      146.80      175.84     14.02 o 
  -2   1  14      243.77      253.12      9.11 o 
  -1   1  14       73.48       81.69      5.83 o 
   0   1  14      789.74      704.98     15.77 o 
   1   1  14       73.62       88.18      7.07 o 
   2   1  14      253.85      241.43     13.75 o 
   3   1  14      147.12      158.02     18.52 o 
   4   1  14      157.40      115.82     13.74 o 
   5   1  14        4.29       -5.27     10.59 o 
  -5   2  14      200.38      219.02     19.16 o 
  -4   2  14      100.59      104.20     30.57 o 
  -3   2  14       97.27      134.02     28.66 o 
  -2   2  14       56.10       68.39      6.49 o 
  -1   2  14      851.59      900.07     19.51 o 
   0   2  14     1254.30     1287.70     27.40 o 
   1   2  14      827.63      849.80     21.36 o 
   2   2  14       56.69       65.92     12.73 o 
   3   2  14       98.53      127.12     26.91 o 
   4   2  14      100.17       89.24     12.89 o 
   5   2  14      202.04      216.70     22.48 o 
  -5   3  14       29.08       35.10     13.15 o 
  -4   3  14       26.51       17.67     10.23 o 
  -3   3  14      280.56      267.18     21.75 o 
  -2   3  14      662.78      650.44     16.79 o 
  -1   3  14      549.42      513.98     13.86 o 
   0   3  14     7457.90     7577.81    124.51 o 
   1   3  14      547.01      503.76     16.79 o 
   2   3  14      668.40      631.41     35.92 o 
   3   3  14      283.13      261.67     37.17 o 
   4   3  14       26.51        4.84      9.11 o 
   5   3  14       28.86       10.36     16.44 o 
  -5   4  14      134.80      160.52     43.78 o 
  -4   4  14      177.88      216.64     40.73 o 
  -3   4  14      205.32      207.36     16.06 o 
  -2   4  14      963.61     1028.37     60.67 o 
  -1   4  14      195.08      195.65     10.39 o 
   0   4  14      168.41      189.18     10.25 o 
   1   4  14      198.52      184.05      9.93 o 
   2   4  14      956.04     1001.51     32.98 o 
   3   4  14      200.95      216.72     26.09 o 
   4   4  14      171.82      210.85     18.27 o 
   5   4  14      130.49      132.96     18.31 o 
  -4   5  14       66.74       53.41     17.57 o 
  -3   5  14      307.73      267.65     17.55 o 
  -2   5  14      251.63      243.86     13.12 o 
  -1   5  14      591.75      530.35     17.52 o 
   0   5  14      235.63      226.80     10.75 o 
   1   5  14      595.60      566.01     29.21 o 
   2   5  14      243.24      245.10     15.88 o 
   3   5  14      306.76      303.47     53.53 o 
   4   5  14       67.95       63.79     12.69 o 
  -4   6  14      324.60      323.57     20.84 o 
  -3   6  14       75.49       87.88     10.98 o 
  -2   6  14      115.58      145.17     11.89 o 
  -1   6  14      103.45      113.74     10.70 o 
   0   6  14        8.01        6.42      8.92 o 
   1   6  14      103.41      105.67     12.81 o 
   2   6  14      118.79      128.34     13.85 o 
   3   6  14       78.25       72.22     12.99 o 
   4   6  14      334.31      348.68     17.84 o 
  -4   7  14       46.29       42.07     14.04 o 
  -3   7  14      369.88      343.91     16.55 o 
  -2   7  14       81.56       91.51     11.12 o 
  -1   7  14      441.71      427.26     24.67 o 
   0   7  14        1.37       -6.99      8.08 o 
   1   7  14      438.46      424.78     20.71 o 
   2   7  14       82.62       99.52     14.11 o 
   3   7  14      369.24      377.72     38.50 o 
   4   7  14       46.66       49.50     11.55 o 
  -3   8  14       26.23       12.10      8.77 o 
  -2   8  14       37.74       31.38     12.47 o 
  -1   8  14       12.76       14.45      8.63 o 
   0   8  14      130.49      102.98     22.29 o 
   1   8  14       13.06       22.09     10.93 o 
   2   8  14       39.02       37.03     12.36 o 
   3   8  14       26.63       27.07     10.25 o 
  -3   9  14        4.89       -4.38      9.19 o 
  -2   9  14       20.98        0.33      9.33 o 
  -1   9  14      781.57      853.43     34.33 o 
   0   9  14      100.50      107.62     15.18 o 
   1   9  14      783.23      779.47     31.37 o 
   2   9  14       22.31       31.38     12.08 o 
   3   9  14        5.10       -1.77     11.15 o 
  -2  10  14       54.99       71.80     12.47 o 
  -1  10  14       41.71       32.38     13.83 o 
   0  10  14       46.49       23.57     12.04 o 
   1  10  14       41.43       23.43     12.28 o 
   2  10  14       54.18       55.47     13.52 o 
  -1  11  14      133.19      138.91     19.57 o 
   0  11  14        0.87      -16.40     11.57 o 
   1  11  14      133.38      143.77     18.79 o 
   1   0  15      319.61      301.07      9.52 o 
   2   0  15      109.23      105.68     12.47 o 
   3   0  15     1138.44     1039.23     33.87 o 
   4   0  15       19.28       19.22      9.98 o 
   5   0  15        2.72        9.31     10.36 o 
  -5   1  15       28.94       20.72     18.93 o 
  -4   1  15       13.72        2.26      9.46 o 
  -3   1  15       29.43       30.38     12.18 o 
  -2   1  15     1071.00     1043.20     21.96 o 
  -1   1  15      485.51      468.36     12.49 o 
   0   1  15       27.52       40.84      5.48 o 
   1   1  15      485.97      476.93     12.29 o 
   2   1  15     1078.47     1024.31     32.39 o 
   3   1  15       29.24       43.06      9.43 o 
   4   1  15       13.74        9.67      8.49 o 
   5   1  15       28.95       18.65     11.48 o 
  -5   2  15       30.07       48.97     13.11 o 
  -4   2  15       74.36       70.42     18.01 o 
  -3   2  15      841.33      812.96     29.64 o 
  -2   2  15      181.82      182.47      8.74 o 
  -1   2  15      398.40      384.47     11.46 o 
   0   2  15     1112.28     1100.51     22.61 o 
   1   2  15      406.56      382.50     18.40 o 
   2   2  15      173.76      196.47     17.90 o 
   3   2  15      849.88      784.86     64.13 o 
   4   2  15       75.93       67.88     12.83 o 
   5   2  15       31.31       44.59     20.84 o 
  -5   3  15        2.67       16.36     12.85 o 
  -4   3  15       87.48       89.53     17.68 o 
  -3   3  15      212.76      226.93     27.66 o 
  -2   3  15     1067.78     1089.73     24.09 o 
  -1   3  15       39.25       61.59      8.27 o 
   0   3  15      186.38      280.30      9.98 o 
   1   3  15       37.58       49.33      6.69 o 
   2   3  15     1090.07     1035.18     40.82 o 
   3   3  15      213.87      208.23     16.63 o 
   4   3  15       87.44       86.80     13.28 o 
   5   3  15        2.39        5.47     16.09 o 
  -5   4  15      180.71      235.05     46.63 o 
  -4   4  15      407.13      472.80    100.95 o 
  -3   4  15      490.60      525.09     38.68 o 
  -2   4  15     1741.48     1716.18     40.18 o 
  -1   4  15      182.39      172.91     10.56 o 
   0   4  15      127.34      105.31      8.58 o 
   1   4  15      176.84      169.07     10.31 o 
   2   4  15     1724.36     1659.07    140.80 o 
   3   4  15      480.09      482.07     32.27 o 
   4   4  15      399.97      413.62     22.17 o 
   5   4  15      181.95      234.32     30.48 o 
  -4   5  15       88.46      137.26     43.68 o 
  -3   5  15      100.48       90.96     14.20 o 
  -2   5  15      745.20      708.22     22.29 o 
  -1   5  15      348.76      338.15     14.18 o 
   0   5  15        0.06       20.27      8.73 o 
   1   5  15      351.75      416.30    107.48 o 
   2   5  15      724.70      730.09     28.70 o 
   3   5  15      102.17       86.31     12.68 o 
   4   5  15       88.36       83.67     14.34 o 
  -4   6  15      160.42      158.64     27.33 o 
  -3   6  15      243.67      237.06     18.01 o 
  -2   6  15      410.17      409.89     22.14 o 
  -1   6  15       18.88       19.78      7.59 o 
   0   6  15        4.62       -0.74      8.77 o 
   1   6  15       17.70       29.64      9.55 o 
   2   6  15      428.39      403.96     38.51 o 
   3   6  15      245.07      230.99     22.51 o 
   4   6  15      166.35      197.80     16.24 o 
  -4   7  15       42.40       40.97     14.41 o 
  -3   7  15      198.03      213.14     19.29 o 
  -2   7  15      165.42      212.68     14.46 o 
  -1   7  15      189.38      191.70     12.82 o 
   0   7  15       77.34       80.15     12.15 o 
   1   7  15      189.53      193.03     26.61 o 
   2   7  15      169.00      227.89     25.97 o 
   3   7  15      194.50      286.73     52.57 o 
   4   7  15       42.66       39.59     12.10 o 
  -3   8  15       57.63       69.77     11.44 o 
  -2   8  15      228.47      261.26     16.93 o 
  -1   8  15      239.48      235.80     23.32 o 
   0   8  15       20.01       18.55     10.40 o 
   1   8  15      239.29      193.84     16.53 o 
   2   8  15      231.75      225.29     18.41 o 
   3   8  15       57.07       69.92     15.67 o 
  -3   9  15       63.54       65.75     11.96 o 
  -2   9  15        1.90       -8.83      9.75 o 
  -1   9  15      314.89      331.17     37.22 o 
   0   9  15       25.02       11.07     11.20 o 
   1   9  15      318.08      325.62     20.47 o 
   2   9  15        1.83       -2.95      9.72 o 
   3   9  15       63.49       65.21     14.83 o 
  -2  10  15      235.08      249.38     17.81 o 
  -1  10  15        2.23       -3.99     10.95 o 
   0  10  15        0.44       -8.35     11.12 o 
   1  10  15        2.60      -12.14     10.32 o 
   2  10  15      231.68      219.35     29.71 o 
  -1  11  15       35.37       19.40     21.34 o 
   0  11  15        3.95       -1.16     12.31 o 
   1  11  15       35.78       31.81     13.73 o 
   0   0  16       28.07       38.68     11.92 o 
   1   0  16      182.84      172.82      7.76 o 
   2   0  16      194.67      178.45     13.18 o 
   3   0  16        1.86       62.02     11.18 o 
   4   0  16        0.01      -11.79      7.86 o 
   5   0  16      216.15      206.37     18.76 o 
  -5   1  16       12.38        7.99     11.64 o 
  -4   1  16       47.02       31.17     10.88 o 
  -3   1  16        1.38        5.05      7.83 o 
  -2   1  16      477.37      465.61     47.00 o 
  -1   1  16      112.57      131.35      7.38 o 
   0   1  16     3869.81     3766.30     64.68 o 
   1   1  16      108.83      134.09      7.62 o 
   2   1  16      475.68      450.82     19.68 o 
   3   1  16        1.51        6.67      8.31 o 
   4   1  16       45.69       33.47     10.53 o 
   5   1  16       11.55        1.25     11.53 o 
  -5   2  16      197.12      217.54     49.41 o 
  -4   2  16      197.65      175.52     17.52 o 
  -3   2  16       60.95       81.56     12.34 o 
  -2   2  16      411.79      401.20     12.55 o 
  -1   2  16      571.50      535.62     24.90 o 
   0   2  16      157.98      165.29      7.82 o 
   1   2  16      571.48      528.77     20.57 o 
   2   2  16      407.84      402.78     19.47 o 
   3   2  16       60.97       98.10     37.59 o 
   4   2  16      200.58      179.14     17.12 o 
   5   2  16      197.19      254.69     19.89 o 
  -5   3  16      195.22      205.57     20.98 o 
  -4   3  16       11.40       13.21     11.69 o 
  -3   3  16       71.04       54.84     12.86 o 
  -2   3  16      181.98      176.24      9.58 o 
  -1   3  16      760.06      704.35     17.51 o 
   0   3  16      803.04      779.71     18.06 o 
   1   3  16      775.58      721.13     20.05 o 
   2   3  16      172.98      197.76     15.94 o 
   3   3  16       70.20       69.66     12.76 o 
   4   3  16       11.23        9.52      9.86 o 
   5   3  16      193.36      209.64     20.34 o 
  -4   4  16      101.74      155.24     35.64 o 
  -3   4  16       74.88       95.43     22.94 o 
  -2   4  16      166.51      216.50     18.66 o 
  -1   4  16       74.23       84.49      7.90 o 
   0   4  16      161.89      153.53      8.29 o 
   1   4  16       77.84       85.73      8.85 o 
   2   4  16      171.82      197.11     29.74 o 
   3   4  16       77.93      105.63     20.19 o 
   4   4  16       98.06      143.77     16.40 o 
  -4   5  16      168.52      191.08     49.00 o 
  -3   5  16        7.98        5.25     10.40 o 
  -2   5  16      683.32      697.15     47.04 o 
  -1   5  16       90.49       91.98      9.95 o 
   0   5  16     1013.49     1049.78     36.68 o 
   1   5  16       91.97       94.24      9.52 o 
   2   5  16      699.51      645.59     29.67 o 
   3   5  16        8.09       10.58     10.50 o 
   4   5  16      168.26      198.85     36.56 o 
  -4   6  16       51.38       48.85     20.31 o 
  -3   6  16       60.50       52.72     13.89 o 
  -2   6  16      273.17      252.72     14.44 o 
  -1   6  16       51.61       63.97      9.95 o 
   0   6  16      352.50      322.09     18.79 o 
   1   6  16       51.36       87.56     25.91 o 
   2   6  16      264.17      273.84     24.22 o 
   3   6  16       58.00       61.13     13.50 o 
   4   6  16       51.22       64.28     12.34 o 
  -4   7  16        1.96        5.54     18.40 o 
  -3   7  16       43.72       37.93     13.34 o 
  -2   7  16      425.97      386.62     27.43 o 
  -1   7  16      913.51      916.58     36.08 o 
   0   7  16       21.28       31.91     10.27 o 
   1   7  16      894.26      925.70     33.97 o 
   2   7  16      423.76      355.29     20.48 o 
   3   7  16       44.05       50.42     13.43 o 
   4   7  16        2.23        8.03     10.97 o 
  -3   8  16       89.81       92.60     22.28 o 
  -2   8  16      449.56      449.38     19.54 o 
  -1   8  16       62.26       72.33     14.24 o 
   0   8  16      145.39      138.16     16.08 o 
   1   8  16       64.48       53.98     18.45 o 
   2   8  16      456.22      444.30     54.24 o 
   3   8  16       88.99       80.11     12.12 o 
  -2   9  16       46.00       63.05     12.34 o 
  -1   9  16      273.54      317.53     38.17 o 
   0   9  16       16.77       11.03     11.01 o 
   1   9  16      278.20      287.89     19.84 o 
   2   9  16       44.10       28.33     12.21 o 
  -2  10  16       81.12       97.98     17.10 o 
  -1  10  16        0.80       -1.12     14.49 o 
   0  10  16       41.16       33.28     14.26 o 
   1  10  16        0.91        5.00     11.81 o 
   2  10  16       79.39       85.20     22.94 o 
   1   0  17       22.47       19.65      4.81 o 
   2   0  17      339.41      343.94     33.87 o 
   3   0  17     2158.52     1932.53    107.31 o 
   4   0  17        8.90        4.31      9.95 o 
   5   0  17       51.60      103.31     15.52 o 
  -5   1  17        7.98        0.16     11.68 o 
  -4   1  17      142.44      110.85     15.10 o 
  -3   1  17      183.01      224.31     19.34 o 
  -2   1  17      575.80      562.56     22.98 o 
  -1   1  17        9.41        1.87      4.47 o 
   0   1  17       84.23      208.62     15.77 o 
   1   1  17       10.09        5.75      5.68 o 
   2   1  17      576.66      518.51     42.31 o 
   3   1  17      177.13      171.67     21.37 o 
   4   1  17      142.69      119.87     17.52 o 
   5   1  17        7.72       13.25     12.44 o 
  -4   2  17       47.59       58.67     19.10 o 
  -3   2  17      705.89      687.44     54.50 o 
  -2   2  17      529.30      517.98     17.07 o 
  -1   2  17      137.75      150.50      8.71 o 
   0   2  17       48.12       49.29      6.03 o 
   1   2  17      130.75      141.41     15.15 o 
   2   2  17      543.61      523.29     23.44 o 
   3   2  17      704.47      682.17     46.22 o 
   4   2  17       49.35       53.77     12.89 o 
  -4   3  17       17.28       20.33     12.26 o 
  -3   3  17      162.05      192.41     21.63 o 
  -2   3  17      280.75      287.53     13.87 o 
  -1   3  17      207.60      201.53      9.48 o 
   0   3  17       15.33       13.13      6.36 o 
   1   3  17      204.86      214.68     15.20 o 
   2   3  17      274.89      288.12     17.55 o 
   3   3  17      159.68      169.13     21.23 o 
   4   3  17       18.35       25.02     19.88 o 
  -4   4  17      111.30      118.81     24.38 o 
  -3   4  17      196.33      237.61     19.83 o 
  -2   4  17       94.49      117.42      9.25 o 
  -1   4  17      333.94      316.59     13.26 o 
   0   4  17       46.10       52.32      8.32 o 
   1   4  17      342.16      296.33     13.07 o 
   2   4  17       92.57      107.34     15.89 o 
   3   4  17      204.48      224.01     22.11 o 
   4   4  17      104.52      103.95     15.49 o 
  -4   5  17       31.39       38.78     13.36 o 
  -3   5  17      104.98      126.41     23.31 o 
  -2   5  17      189.20      194.55     19.99 o 
  -1   5  17      140.61      168.73     12.23 o 
   0   5  17      219.78      235.62     16.42 o 
   1   5  17      144.82      184.66     16.43 o 
   2   5  17      197.43      196.76     23.73 o 
   3   5  17      109.62       83.97     14.31 o 
   4   5  17       30.20       29.34     12.11 o 
  -4   6  17      243.68      361.74    112.39 o 
  -3   6  17      245.05      237.52     22.53 o 
  -2   6  17      198.38      177.69     15.79 o 
  -1   6  17      851.33      824.53     24.91 o 
   0   6  17       47.10       48.53     11.09 o 
   1   6  17      849.72      819.18     31.03 o 
   2   6  17      188.60      200.51     20.38 o 
   3   6  17      244.22      232.50     27.72 o 
   4   6  17      251.53      275.24     35.49 o 
  -3   7  17       67.31       71.45     15.24 o 
  -2   7  17      335.16      377.81     24.06 o 
  -1   7  17      215.46      258.60     18.74 o 
   0   7  17       18.48        7.98      9.26 o 
   1   7  17      211.10      226.55     17.08 o 
   2   7  17      333.05      316.52     27.88 o 
   3   7  17       65.28       74.73     14.84 o 
  -3   8  17        4.74       -8.07     11.78 o 
  -2   8  17      544.42      538.87     37.44 o 
  -1   8  17       58.65       44.66     13.05 o 
   0   8  17       26.27       26.25     11.88 o 
   1   8  17       58.96       55.95     12.27 o 
   2   8  17      542.36      497.34     41.55 o 
   3   8  17        5.13        2.06     11.17 o 
  -2   9  17        9.46       -0.54     12.90 o 
  -1   9  17       36.33       64.56     14.11 o 
   0   9  17      147.52      133.44     17.23 o 
   1   9  17       37.47       48.53     13.64 o 
   2   9  17        9.15       12.08     12.45 o 
  -1  10  17       91.18       96.00     17.06 o 
   0  10  17        1.17       -0.90     12.93 o 
   1  10  17       90.15       94.41     18.41 o 
   0   0  18      287.17      287.48     21.66 o 
   1   0  18      378.55      374.87     14.00 o 
   2   0  18        0.00        8.41      8.58 o 
   3   0  18      227.32      250.41     36.42 o 
   4   0  18       59.49       30.90     12.20 o 
  -4   1  18      100.48       82.34     14.33 o 
  -3   1  18       19.66       29.31     11.23 o 
  -2   1  18      228.79      221.71     14.82 o 
  -1   1  18      108.11      122.50      8.11 o 
   0   1  18     1935.29     1858.03     35.37 o 
   1   1  18      105.02      119.37      9.29 o 
   2   1  18      226.46      230.68     19.18 o 
   3   1  18       19.86       37.56     16.00 o 
   4   1  18      102.83       97.54     14.30 o 
  -4   2  18       90.81      105.38     27.16 o 
  -3   2  18       31.64       67.05     14.45 o 
  -2   2  18       32.20       41.97     10.44 o 
  -1   2  18      233.80      197.58      9.26 o 
   0   2  18      235.75      198.62      9.03 o 
   1   2  18      226.68      205.17     11.12 o 
   2   2  18       31.24       39.45     10.71 o 
   3   2  18       33.62       76.68     20.29 o 
   4   2  18       90.95      123.58     32.78 o 
  -4   3  18       97.99      130.15     34.24 o 
  -3   3  18        5.64       14.33     11.17 o 
  -2   3  18      184.52      188.87     10.22 o 
  -1   3  18      158.84      170.04     10.91 o 
   0   3  18      226.61      208.78     11.38 o 
   1   3  18      157.67      180.64     14.72 o 
   2   3  18      178.48      207.93     17.39 o 
   3   3  18        5.76        5.76     10.10 o 
   4   3  18       97.17      122.91     16.16 o 
  -4   4  18      145.27      171.25     28.10 o 
  -3   4  18       25.11       29.67     12.08 o 
  -2   4  18        9.00       11.66      6.96 o 
  -1   4  18      315.67      276.31     12.57 o 
   0   4  18      325.13      295.42     15.16 o 
   1   4  18      323.25      287.59     14.79 o 
   2   4  18        9.25       10.25      9.41 o 
   3   4  18       25.47       31.83     13.79 o 
   4   4  18      152.01      155.27     25.31 o 
  -4   5  18        3.03       18.27     36.65 o 
  -3   5  18       11.58       -1.20     11.25 o 
  -2   5  18      215.87      205.26     14.42 o 
  -1   5  18      937.52      936.68     37.48 o 
   0   5  18      547.12      564.95     19.49 o 
   1   5  18      932.23      858.13     55.30 o 
   2   5  18      215.16      202.17     36.68 o 
   3   5  18       11.52        6.40     10.62 o 
   4   5  18        2.50       12.31     12.49 o 
  -3   6  18      116.74      140.08     18.22 o 
  -2   6  18      104.11       85.30     16.78 o 
  -1   6  18      102.93      124.01     15.17 o 
   0   6  18        0.06      -12.13      8.09 o 
   1   6  18      102.42      119.74     22.63 o 
   2   6  18      106.51      126.97     15.17 o 
   3   6  18      115.61      149.89     17.97 o 
  -3   7  18       19.90       16.84     13.34 o 
  -2   7  18       74.64      207.89     96.11 o 
  -1   7  18      139.14      170.07     17.86 o 
   0   7  18      484.82      439.17     22.85 o 
   1   7  18      150.74      163.81     16.71 o 
   2   7  18       74.38       80.54     17.39 o 
   3   7  18       19.88       30.94     13.44 o 
  -3   8  18       12.90        0.22     13.22 o 
  -2   8  18       95.57      105.08     13.21 o 
  -1   8  18       82.93       88.17     23.54 o 
   0   8  18       71.04       71.01     14.76 o 
   1   8  18       80.05      102.10     15.82 o 
   2   8  18       93.50      112.32     16.54 o 
   3   8  18       13.04       -1.34     10.52 o 
  -2   9  18       44.43       56.85     24.44 o 
  -1   9  18      438.24      424.87     31.28 o 
   0   9  18       15.48        2.13     11.12 o 
   1   9  18      437.50      444.45     25.16 o 
   2   9  18       45.74       43.74     16.58 o 
  -1  10  18       78.27       74.51     17.47 o 
   0  10  18        0.05       -2.41     13.72 o 
   1  10  18       80.47       53.56     15.44 o 
   1   0  19      119.67      104.67      9.35 o 
   2   0  19      811.89      760.61     38.63 o 
   3   0  19      191.16      205.48     25.95 o 
   4   0  19        0.52      -12.88     10.24 o 
  -4   1  19       11.44        3.70     11.38 o 
  -3   1  19      232.09      211.01     16.36 o 
  -2   1  19      183.57      183.08     17.24 o 
  -1   1  19      169.97      164.46      8.86 o 
   0   1  19       45.35      100.19     10.29 o 
   1   1  19      167.87      171.45     11.12 o 
   2   1  19      183.67      188.42     21.56 o 
   3   1  19      231.53      220.75     28.46 o 
   4   1  19       11.53        0.34     10.31 o 
  -4   2  19       68.56       57.67     13.94 o 
  -3   2  19      813.49      699.56     68.41 o 
  -2   2  19      203.91      195.08     18.17 o 
  -1   2  19      447.39      468.08     14.34 o 
   0   2  19       38.09       54.04      7.10 o 
   1   2  19      440.56      448.28     15.96 o 
   2   2  19      207.79      208.19     17.36 o 
   3   2  19      809.52      804.00     82.41 o 
   4   2  19       66.99       73.34     14.20 o 
  -4   3  19        5.27       14.77     12.76 o 
  -3   3  19       98.78      107.29     15.28 o 
  -2   3  19      163.27      180.94     16.42 o 
  -1   3  19     1276.52     1200.22     26.40 o 
   0   3  19      296.72      280.19     13.12 o 
   1   3  19     1287.12     1168.50     77.00 o 
   2   3  19      159.06      190.22     17.30 o 
   3   3  19       95.70      130.45     18.02 o 
   4   3  19        4.67        0.30     15.45 o 
  -4   4  19      234.16      300.50     29.25 o 
  -3   4  19       46.44       59.93     14.62 o 
  -2   4  19      130.95      145.48     11.62 o 
  -1   4  19       57.63       66.65      8.33 o 
   0   4  19        7.01       11.36      8.11 o 
   1   4  19       59.65       57.56     12.49 o 
   2   4  19      133.31      120.86     26.81 o 
   3   4  19       47.07       39.99     13.00 o 
   4   4  19      238.79      241.05     57.51 o 
  -4   5  19      365.53      420.36     71.87 o 
  -3   5  19       30.23       30.74     13.36 o 
  -2   5  19      129.71      153.61     11.42 o 
  -1   5  19      110.57      144.25     12.62 o 
   0   5  19       21.81        9.82      7.81 o 
   1   5  19      104.87      140.22     15.48 o 
   2   5  19      130.67      134.91     15.55 o 
   3   5  19       29.82       27.52     12.39 o 
   4   5  19      363.52      392.00     38.96 o 
  -3   6  19      192.31      255.64     71.00 o 
  -2   6  19      121.83      139.74     14.70 o 
  -1   6  19      134.62      146.20     15.75 o 
   0   6  19       19.11       12.62     12.15 o 
   1   6  19      137.63      135.15     22.94 o 
   2   6  19      120.57      112.49     14.74 o 
   3   6  19      190.60      230.52     41.41 o 
  -3   7  19      159.60      165.61     47.20 o 
  -2   7  19       29.72       28.12     10.32 o 
  -1   7  19      251.89      264.59     24.07 o 
   0   7  19      193.62      206.75     30.62 o 
   1   7  19      247.09      274.59     19.48 o 
   2   7  19       31.05       50.34     14.12 o 
   3   7  19      161.85      167.17     23.39 o 
  -2   8  19      247.96      311.86     21.90 o 
  -1   8  19       89.17      113.52     17.21 o 
   0   8  19       53.43       43.90     14.21 o 
   1   8  19       88.49      105.20     15.18 o 
   2   8  19      247.32      273.03     20.91 o 
  -1   9  19      141.13      161.36     19.33 o 
   0   9  19       10.03      -10.19     12.41 o 
   1   9  19      142.39      174.33     20.37 o 
   0   0  20      328.59      304.83     16.05 o 
   1   0  20       93.48       69.96      9.25 o 
   2   0  20      114.97      117.87     13.94 o 
   3   0  20      107.67      113.36     14.93 o 
   4   0  20       26.16        8.54     11.37 o 
  -4   1  20       23.58        1.83     14.40 o 
  -3   1  20      113.38      100.45     14.96 o 
  -2   1  20       87.52       86.92     13.71 o 
  -1   1  20      797.96      739.62     21.57 o 
   0   1  20     1581.96     1590.07     31.90 o 
   1   1  20      792.81      783.92     22.60 o 
   2   1  20       90.83       95.44     13.09 o 
   3   1  20      113.44      124.68     34.06 o 
   4   1  20       24.28        7.96     12.11 o 
  -4   2  20       11.66       10.15     12.26 o 
  -3   2  20       59.35      117.78     24.07 o 
  -2   2  20       79.56      110.48     14.04 o 
  -1   2  20      483.58      466.46     14.63 o 
   0   2  20     1122.64     1086.97     28.03 o 
   1   2  20      493.96      478.04     16.92 o 
   2   2  20       81.52       98.61     13.46 o 
   3   2  20       58.76       90.50     14.35 o 
   4   2  20       10.90       17.78     11.59 o 
  -4   3  20       38.97       28.38     13.75 o 
  -3   3  20       10.14       18.93     11.75 o 
  -2   3  20      109.13      122.92     22.85 o 
  -1   3  20       66.93       93.40      8.77 o 
   0   3  20       95.90       93.88     10.99 o 
   1   3  20       60.98       64.78     11.28 o 
   2   3  20      111.91      120.59     14.69 o 
   3   3  20        9.96        7.06     10.13 o 
   4   3  20       38.28       24.01     12.70 o 
  -4   4  20      122.59      138.95     44.77 o 
  -3   4  20       12.52        4.22     16.47 o 
  -2   4  20      105.96      127.94     15.68 o 
  -1   4  20      305.47      276.98     12.21 o 
   0   4  20      164.48      181.07     12.99 o 
   1   4  20      295.08      254.50     16.86 o 
   2   4  20      106.72      103.28     24.15 o 
   3   4  20       13.57        4.94     10.94 o 
   4   4  20      122.60      129.74     29.70 o 
  -3   5  20        1.24       -3.44     12.37 o 
  -2   5  20      175.88      180.89     12.43 o 
  -1   5  20      256.93      275.71     15.05 o 
   0   5  20      125.78      147.82     12.88 o 
   1   5  20      255.56      272.16     18.40 o 
   2   5  20      175.14      158.33     18.87 o 
   3   5  20        1.15       -2.15     11.05 o 
  -3   6  20       10.92       22.77     14.91 o 
  -2   6  20       30.10       29.62      9.21 o 
  -1   6  20       87.22       80.43     14.79 o 
   0   6  20      121.25      147.09     13.12 o 
   1   6  20       90.00       77.03     13.76 o 
   2   6  20       30.47       38.48     12.91 o 
   3   6  20       10.54       12.56     12.97 o 
  -3   7  20        1.29      -12.09     13.85 o 
  -2   7  20       19.49       17.93     12.67 o 
  -1   7  20      209.84      261.36     20.57 o 
   0   7  20      210.90      211.84     19.17 o 
   1   7  20      219.01      245.15     19.73 o 
   2   7  20       18.72       41.22     13.62 o 
   3   7  20        1.27       -4.47     10.54 o 
  -2   8  20       17.03       24.72     14.10 o 
  -1   8  20      276.12      285.59     21.19 o 
   0   8  20        9.31       10.48     11.82 o 
   1   8  20      271.67      307.10     21.19 o 
   2   8  20       16.66       14.73     12.54 o 
  -1   9  20      404.15      448.25     26.33 o 
   0   9  20       14.86       -0.99     12.94 o 
   1   9  20      399.66      411.80     25.04 o 
   1   0  21      479.35      449.97     16.44 o 
   2   0  21      166.11      167.44     15.66 o 
   3   0  21      124.51      122.72     20.35 o 
   4   0  21        1.40       -4.25     11.36 o 
  -4   1  21       24.25       19.38     12.85 o 
  -3   1  21      644.21      559.11     25.64 o 
  -2   1  21      285.67      229.38     16.25 o 
  -1   1  21       85.94      100.17      9.77 o 
   0   1  21      206.60      249.05     17.99 o 
   1   1  21       86.21      110.23     10.46 o 
   2   1  21      282.18      266.22     32.78 o 
   3   1  21      654.94      621.50     44.80 o 
   4   1  21       24.57       20.48     13.02 o 
  -4   2  21       62.36       82.42     26.97 o 
  -3   2  21      298.58      307.85     41.71 o 
  -2   2  21      358.29      340.17     19.31 o 
  -1   2  21      222.94      240.30     13.21 o 
   0   2  21       84.38      113.72     10.19 o 
   1   2  21      231.89      255.00     16.75 o 
   2   2  21      360.61      347.67     26.40 o 
   3   2  21      302.81      303.18     30.35 o 
   4   2  21       62.39       84.11     16.15 o 
  -4   3  21      103.81      131.33     41.30 o 
  -3   3  21      105.42      144.43     20.23 o 
  -2   3  21       91.05      141.48     23.96 o 
  -1   3  21      307.47      306.41     14.50 o 
   0   3  21       25.47       17.98      7.96 o 
   1   3  21      302.25      282.27     17.79 o 
   2   3  21       89.79      115.24     15.78 o 
   3   3  21      102.46      114.65     16.58 o 
   4   3  21      102.49      110.13     17.24 o 
  -3   4  21      186.19      245.65     33.50 o 
  -2   4  21      211.28      233.03     18.79 o 
  -1   4  21      217.17      215.37     13.81 o 
   0   4  21        9.88        9.95     10.44 o 
   1   4  21      211.39      209.42     16.93 o 
   2   4  21      209.13      236.92     29.68 o 
   3   4  21      185.20      227.53     36.48 o 
  -3   5  21      106.52      133.47     35.80 o 
  -2   5  21        4.54        4.16     12.00 o 
  -1   5  21       78.34       90.08     11.64 o 
   0   5  21        6.42        2.21      8.80 o 
   1   5  21       81.14       94.26     20.45 o 
   2   5  21        5.45       -1.97     11.34 o 
   3   5  21      108.29      150.93     17.87 o 
  -3   6  21       32.03       53.37     16.21 o 
  -2   6  21      155.31      169.96     13.68 o 
  -1   6  21        5.06        1.50      9.52 o 
   0   6  21        0.01      -11.23     10.24 o 
   1   6  21        6.74      -10.44     10.73 o 
   2   6  21      155.99      166.72     18.68 o 
   3   6  21       31.01       19.87     21.37 o 
  -2   7  21      163.15      199.05     22.15 o 
  -1   7  21      224.29      243.99     17.69 o 
   0   7  21       50.52       38.34     10.48 o 
   1   7  21      229.19      267.57     20.75 o 
   2   7  21      163.73      171.13     47.79 o 
  -1   8  21      351.89      383.91     23.96 o 
   0   8  21      107.49      118.86     18.13 o 
   1   8  21      347.82      347.50     23.07 o 
   0   0  22     1680.26     1725.87     49.17 o 
   1   0  22       14.70       22.80      7.91 o 
   2   0  22        0.00       19.37     10.55 o 
   3   0  22       69.82       52.28     13.55 o 
   4   0  22        0.00      -10.76     12.11 o 
  -3   1  22       20.25       60.34     13.40 o 
  -2   1  22       45.46       41.47     11.52 o 
  -1   1  22      116.70      117.52     11.05 o 
   0   1  22      356.68      391.53     15.77 o 
   1   1  22      114.74      119.22     16.22 o 
   2   1  22       45.37       53.62     21.69 o 
   3   1  22       20.03       34.83     16.23 o 
  -3   2  22       54.24       53.56     13.89 o 
  -2   2  22      136.83      140.03     15.90 o 
  -1   2  22      161.72      176.71     14.63 o 
   0   2  22      256.33      252.26     13.09 o 
   1   2  22      161.79      209.95     27.42 o 
   2   2  22      133.43      131.37     15.31 o 
   3   2  22       53.60       63.08     13.76 o 
  -3   3  22       27.14       46.47     14.42 o 
  -2   3  22      147.51      148.02     31.17 o 
  -1   3  22      261.44      254.43     13.86 o 
   0   3  22      424.42      387.11     16.14 o 
   1   3  22      262.71      249.05     16.82 o 
   2   3  22      146.96      151.11     17.42 o 
   3   3  22       27.74       35.84     13.06 o 
  -3   4  22       59.16       43.78     18.34 o 
  -2   4  22      127.23      170.32     18.31 o 
  -1   4  22      128.01      138.55     12.74 o 
   0   4  22      283.81      275.34     14.39 o 
   1   4  22      126.73      156.87     19.58 o 
   2   4  22      126.90      128.60     16.50 o 
   3   4  22       58.92       53.28     19.49 o 
  -3   5  22        9.77      -15.13     13.10 o 
  -2   5  22       19.35       31.31     20.97 o 
  -1   5  22       29.86       31.12     10.29 o 
   0   5  22       82.89      106.45     15.01 o 
   1   5  22       31.98       27.96     12.14 o 
   2   5  22       21.68       17.10     12.81 o 
   3   5  22        9.66       13.50     12.82 o 
  -2   6  22       22.16       57.31     15.76 o 
  -1   6  22       76.79       93.74     13.28 o 
   0   6  22      103.10       99.10     13.16 o 
   1   6  22       78.86       67.60     14.91 o 
   2   6  22       23.32       23.20     13.14 o 
  -2   7  22       62.44      112.83     16.10 o 
  -1   7  22      225.82      235.76     17.61 o 
   0   7  22        0.77        5.31     12.26 o 
   1   7  22      221.83      247.12     32.77 o 
   2   7  22       62.01       59.07     14.95 o 
  -1   8  22      147.84      227.98     22.03 o 
   0   8  22      211.98      213.16     21.98 o 
   1   8  22      151.16      193.19     19.38 o 
   1   0  23        3.83       -0.97      9.04 o 
   2   0  23      212.76      243.96     17.36 o 
   3   0  23      229.61      231.83     28.29 o 
  -3   1  23      190.17      210.67     23.32 o 
  -2   1  23       43.17       59.30     13.40 o 
  -1   1  23       45.97       31.25      8.57 o 
   0   1  23      305.83      324.00     15.05 o 
   1   1  23       46.34       58.08     12.18 o 
   2   1  23       45.53       52.75     22.85 o 
   3   1  23      192.21      249.47     38.70 o 
  -3   2  23      161.37      195.97     19.86 o 
  -2   2  23      298.55      269.95     29.38 o 
  -1   2  23      222.58      208.55     12.54 o 
   0   2  23      336.94      276.82     13.95 o 
   1   2  23      225.41      214.49     18.77 o 
   2   2  23      293.62      269.27     18.35 o 
   3   2  23      161.36      174.51     32.26 o 
  -3   3  23      465.55      472.38     54.25 o 
  -2   3  23      142.43      161.19     17.17 o 
  -1   3  23        4.80        7.20     19.09 o 
   0   3  23        0.09       20.67      8.90 o 
   1   3  23        5.39        5.70     10.31 o 
   2   3  23      142.16      163.57     17.50 o 
   3   3  23      465.64      440.40     49.76 o 
  -3   4  23       23.05        7.51     13.08 o 
  -2   4  23       57.66       63.45     14.87 o 
  -1   4  23       65.11       43.13     10.32 o 
   0   4  23        0.01        2.17      8.23 o 
   1   4  23       66.74       75.43     14.23 o 
   2   4  23       62.88       52.23     14.28 o 
   3   4  23       23.71        8.40     12.98 o 
  -2   5  23       69.46      106.25     25.82 o 
  -1   5  23       72.57       80.30     12.22 o 
   0   5  23        2.80       -4.85      8.97 o 
   1   5  23       71.07       67.66     13.81 o 
   2   5  23       69.32       79.51     15.07 o 
  -2   6  23      293.26      337.73     34.65 o 
  -1   6  23      155.96      145.30     14.38 o 
   0   6  23       16.00       -0.75     14.22 o 
   1   6  23      150.82      181.04     18.49 o 
   2   6  23      289.99      271.15     21.34 o 
  -1   7  23       25.18       57.12     24.26 o 
   0   7  23      175.17      167.78     22.76 o 
   1   7  23       26.04       56.86     15.14 o 
   0   0  24     2787.26     3038.85    111.57 o 
   1   0  24       58.59       36.64     13.76 o 
   2   0  24      138.06      147.74     16.78 o 
   3   0  24       10.56       12.28     11.75 o 
  -3   1  24        6.89       16.80     12.25 o 
  -2   1  24       84.26       64.40     13.49 o 
  -1   1  24       36.99       47.73      9.50 o 
   0   1  24        1.70       50.63     12.42 o 
   1   1  24       35.78       53.75     12.49 o 
   2   1  24       82.64       72.23     28.59 o 
   3   1  24        6.54       22.92     13.26 o 
  -3   2  24       60.66      109.06     17.08 o 
  -2   2  24       10.70       10.19     10.63 o 
  -1   2  24       70.38       53.45     12.90 o 
   0   2  24       71.21      103.33     11.59 o 
   1   2  24       68.08       78.08     13.95 o 
   2   2  24       11.67        2.49     11.15 o 
   3   2  24       60.08       69.77     28.07 o 
  -3   3  24       72.00      107.44     17.90 o 
  -2   3  24       17.30       25.05     12.13 o 
  -1   3  24       77.02       56.65     13.53 o 
   0   3  24      471.15      444.88     17.87 o 
   1   3  24       77.61       85.70     14.29 o 
   2   3  24       18.11       16.52     15.94 o 
   3   3  24       71.59       92.42     16.56 o 
  -2   4  24       14.11       -6.35     19.62 o 
  -1   4  24      116.85      107.74     14.99 o 
   0   4  24      262.67      249.35     14.49 o 
   1   4  24      117.16      123.52     16.81 o 
   2   4  24       13.41       -3.80     17.05 o 
  -2   5  24      269.77      320.31     32.77 o 
  -1   5  24       87.52       86.45     12.43 o 
   0   5  24       40.71       20.62     16.38 o 
   1   5  24       87.10      107.03     16.31 o 
   2   5  24      266.77      280.54     20.51 o 
  -1   6  24      119.71      158.75     15.77 o 
   0   6  24      116.29      108.58     17.34 o 
   1   6  24      119.16      148.34     17.94 o 
   0   7  24       28.99       24.00     13.99 o 
   1   0  25      448.31      353.40     23.34 o 
   2   0  25      202.68      209.15     19.59 o 
   3   0  25        7.67        5.59     12.49 o 
  -2   1  25       19.47        2.36     11.29 o 
  -1   1  25      107.88       88.07     18.95 o 
   0   1  25      889.34      882.71     49.62 o 
   1   1  25      110.80       97.93     14.55 o 
   2   1  25       19.02       21.79     11.63 o 
  -2   2  25      234.75      234.18     22.04 o 
  -1   2  25       15.92       14.83     10.79 o 
   0   2  25      226.52      244.64     17.82 o 
   1   2  25       16.87       15.55     11.85 o 
   2   2  25      229.40      243.58     34.31 o 
  -2   3  25       37.12       17.75     13.70 o 
  -1   3  25       12.92       14.98     14.79 o 
   0   3  25      138.86      164.44     14.05 o 
   1   3  25       13.06       -5.68     11.00 o 
   2   3  25       37.46       39.70     14.22 o 
  -2   4  25      102.03       86.40     25.63 o 
  -1   4  25      100.12       74.24     13.95 o 
   0   4  25       87.03       97.50     12.34 o 
   1   4  25       99.77      130.72     16.58 o 
   2   4  25      105.63      136.64     27.49 o 
  -1   5  25       73.08       69.20     14.71 o 
   0   5  25       94.87      101.18     15.81 o 
   1   5  25       71.54       71.93     15.44 o 
   0   6  25       59.62       46.24     23.41 o 
   0   0  26      249.54      340.00     29.36 o 
   1   0  26        0.24        2.10     17.28 o 
   2   0  26       79.21       81.58     15.34 o 
  -2   1  26       34.12       55.37     24.21 o 
  -1   1  26      130.54      141.88     24.99 o 
   0   1  26        3.40       53.57     16.42 o 
   1   1  26      136.04      127.18     22.20 o 
   2   1  26       33.91       40.69     13.39 o 
  -2   2  26       32.33        9.07     11.74 o 
  -1   2  26       61.11       24.08     17.88 o 
   0   2  26      692.43      692.70     28.45 o 
   1   2  26       62.91       31.52     17.80 o 
   2   2  26       33.90       29.52     12.96 o 
  -2   3  26        6.72        6.04     20.05 o 
  -1   3  26      107.12       90.19     20.60 o 
   0   3  26       35.57       30.84     13.05 o 
   1   3  26      107.06      107.83     23.26 o 
   2   3  26        7.63      -15.79     10.53 o 
  -1   4  26       99.73      101.19     21.60 o 
   0   4  26      339.65      374.01     22.07 o 
   1   4  26       97.49      113.56     17.97 o 
   0   5  26       15.98       10.71     12.62 o 
   1   0  27       16.21       15.27     19.86 o 
  -1   1  27        4.87      -14.94     16.68 o 
   0   1  27       15.76       26.70     13.27 o 
   1   1  27        4.45        2.25     11.62 o 
  -1   2  27        9.52       -3.68     17.71 o 
   0   2  27       25.53       54.42     13.27 o 
   1   2  27        8.43      -13.43     10.72 o 
  -1   3  27       72.33       25.85     17.59 o 
   0   3  27       18.90        6.25     18.73 o 
   1   3  27       73.26       69.63     15.25 o 
   0   4  27       11.96       35.50     18.91 o 
   0   0  28      102.53      135.94     26.61 o 
   1   0  28       43.72       26.37     19.86 o 
  -1   1  28      113.47       81.91     22.55 o 
   0   1  28        0.20       -1.28     13.38 o 
   1   1  28      117.20       94.25     25.49 o 
   0   2  28      517.41      621.57     39.98 o 
                                                 
